# Supplementary material for: Transcriptome Analysis Suggested Striking Transition Around the End of Epiboly in the Gene Regulatory Network Downstream of the Oct4‐Type POU Gene in Zebrafish Embryos
Source: Dev Growth Differ. 2025 Jun 9;67(5):245–69. doi: 10.1111/dgd.70012 (PMC12199784; doi:10.1111/dgd.70012)
Supplement: Supplementary file 8 — Table S3. [file DGD-67-245-s008.xlsx]

## Sheet: All genes(90%epi+3ss)
Table S3. Entire transcription profile of zebrafish embryos where pou5f3 was induced at 90% epiboly or 3-somite stage.
1, Detection calls were based on the analyses by Affymetrix GeneChip® Operating Software (GCOS). P, present; A, absent.
2. Alteration of the expression levels was tested by the Wilcoxon Signed Rank Test. I, increase; D, decrease; NC, no change.
Probe Name	Gene Symbol	90％ epiboly					3-somite stage
		Detection1	Signal Log Ratio	Change2	Change p-value		Detection1	Signal Log Ratio	Change2	Change p-value
AFFX-BioB-5_at	---	P	0	NC	0.5		P	0.2	NC	0.150339
AFFX-BioB-M_at	---	P	0	NC	0.5		P	0.1	NC	0.5
AFFX-BioB-3_at	---	P	0	NC	0.5		P	-0.1	NC	0.5
AFFX-BioC-5_at	---	P	-0.1	NC	0.5		P	0	NC	0.5
AFFX-BioC-3_at	---	P	0	NC	0.5		P	0.1	NC	0.5
AFFX-BioDn-5_at	---	P	0	NC	0.5		P	0	NC	0.5
AFFX-BioDn-3_at	---	P	-0.1	NC	0.5		P	0	NC	0.5
AFFX-CreX-5_at	---	P	0	NC	0.5		P	0	NC	0.5
AFFX-CreX-3_at	---	P	0.1	NC	0.5		P	-0.2	NC	0.611131
AFFX-DapX-5_at	---	P	-0.1	NC	0.5		P	0.4	NC	0.018607
AFFX-DapX-M_at	---	P	0	NC	0.5		P	0.3	I	0.001423
AFFX-DapX-3_at	---	P	0	NC	0.5		P	0.3	NC	0.003591
AFFX-LysX-5_at	---	P	0.2	NC	0.5		P	0.2	NC	0.024856
AFFX-LysX-M_at	---	P	0.2	NC	0.473209		P	0.2	NC	0.5
AFFX-LysX-3_at	---	P	0.2	NC	0.5		P	0.5	I	0.00083
AFFX-PheX-5_at	---	P	0	NC	0.5		P	0.4	NC	0.17338
AFFX-PheX-M_at	---	P	0.1	NC	0.5		P	0.4	I	0.000495
AFFX-PheX-3_at	---	P	0	NC	0.5		P	0.3	NC	0.005753
AFFX-ThrX-5_at	---	A	0.1	NC	0.5		A	-0.4	NC	0.420107
AFFX-ThrX-M_at	---	P	0.1	NC	0.5		P	0	NC	0.5
AFFX-ThrX-3_at	---	P	-0.1	NC	0.5		P	0.1	NC	0.5
AFFX-TrpnX-5_at	---	A	-1.5	NC	0.816091		A	1	NC	0.100815
AFFX-TrpnX-M_at	---	A	-0.2	NC	0.861867		A	-0.1	NC	0.5
AFFX-TrpnX-3_at	---	A	-0.1	NC	0.611131		A	-3	NC	0.993304
AFFX-r2-Ec-bioB-5_at	---	P	0	NC	0.5		P	0.2	NC	0.284967
AFFX-r2-Ec-bioB-M_at	---	P	-0.1	NC	0.5		P	0	NC	0.5
AFFX-r2-Ec-bioB-3_at	---	P	-0.1	NC	0.5		P	0	NC	0.5
AFFX-r2-Ec-bioC-5_at	---	P	0	NC	0.5		P	0.1	NC	0.5
AFFX-r2-Ec-bioC-3_at	---	P	0	NC	0.5		P	0.1	NC	0.5
AFFX-r2-Ec-bioD-5_at	---	P	-0.1	NC	0.5		P	0.1	NC	0.5
AFFX-r2-Ec-bioD-3_at	---	P	0	NC	0.5		P	0	NC	0.5
AFFX-r2-P1-cre-5_at	---	P	0	NC	0.5		P	0	NC	0.5
AFFX-r2-P1-cre-3_at	---	P	0	NC	0.5		P	0.1	NC	0.5
AFFX-r2-Bs-dap-5_at	---	P	-0.4	D	0.999226		P	0.1	NC	0.5
AFFX-r2-Bs-dap-M_at	---	P	0	NC	0.5		P	0.4	NC	0.021224
AFFX-r2-Bs-dap-3_at	---	P	0.1	NC	0.5		P	0.4	I	0.00225
AFFX-r2-Bs-lys-5_at	---	P	-0.1	NC	0.5		P	0.1	NC	0.252851
AFFX-r2-Bs-lys-M_at	---	P	0.1	NC	0.5		P	0.2	NC	0.177412
AFFX-r2-Bs-lys-3_at	---	P	0.3	NC	0.5		P	0.4	NC	0.145682
AFFX-r2-Bs-phe-5_at	---	P	0.1	NC	0.5		P	0.2	NC	0.454766
AFFX-r2-Bs-phe-M_at	---	P	0	NC	0.5		P	0.2	NC	0.263341
AFFX-r2-Bs-phe-3_at	---	P	0	NC	0.5		P	0.2	NC	0.030967
AFFX-r2-Bs-thr-5_s_at	---	P	0.1	NC	0.5		P	-0.4	NC	0.62112
AFFX-r2-Bs-thr-M_s_at	---	P	-0.3	NC	0.916174		P	0.2	NC	0.5
AFFX-r2-Bs-thr-3_s_at	---	P	0	NC	0.5		P	0.1	NC	0.5
AFFX-r2-TagA_at	---	A	-0.3	NC	0.51942		A	0.3	NC	0.030967
AFFX-r2-TagB_at	---	A	-0.5	NC	0.5		A	0.4	NC	0.5
AFFX-r2-TagC_at	---	A	2.8	NC	0.242585		A	-0.3	NC	0.669411
AFFX-r2-TagD_at	---	A	-0.2	NC	0.570859		A	-0.6	NC	0.973302
AFFX-r2-TagE_at	---	P	-0.8	NC	0.5		A	2.6	NC	0.013078
AFFX-r2-TagF_at	---	A	1.7	NC	0.083826		A	-1.9	NC	0.900148
AFFX-r2-TagG_at	---	A	0.3	NC	0.5		A	0.2	NC	0.318909
AFFX-r2-TagH_at	---	A	0.3	NC	0.5		A	0.5	NC	0.185981
AFFX-r2-TagJ-3_at	---	A	-3.6	NC	0.905721		A	0.5	NC	0.39129
AFFX-r2-TagJ-5_at	---	A	-0.8	NC	0.5		A	-0.1	NC	0.5
AFFX-r2-TagO-3_at	---	A	-0.9	NC	0.977068		A	0.1	NC	0.088938
AFFX-r2-TagO-5_at	---	A	-0.5	NC	0.596188		A	-1.8	NC	0.263341
AFFX-r2-TagQ-3_at	---	A	-1	NC	0.5		A	0.7	NC	0.5
AFFX-r2-TagQ-5_at	---	A	0.1	NC	0.506476		A	-3.2	NC	0.830902
AFFX-r2-TagIN-3_at	---	A	-2.1	NC	0.805199		A	0.1	NC	0.757415
AFFX-r2-TagIN-M_at	---	A	1.8	NC	0.5		A	-0.3	NC	0.786812
AFFX-r2-TagIN-5_at	---	A	3.2	NC	0.016731		A	1.5	NC	0.024755
Dr.1372.1.S1_at	krt18	P	-0.1	NC	0.5		P	0	NC	0.5
Dr.354.1.S1_at	rho	A	-0.8	NC	0.778357		A	-1.2	NC	0.596031
Dr.1109.1.S1_at	bactin2	P	0	NC	0.5		P	-0.1	NC	0.5
Dr.1411.1.S1_at	hbaa1	A	2.1	NC	0.470189		A	0.3	NC	0.5
Dr.1434.1.S1_at	krt5	P	-0.1	NC	0.839168		P	-0.2	NC	0.71893
Dr.11308.1.S1_at	rplp0	P	0.1	NC	0.5		P	0	NC	0.5
Dr.296.1.S1_at	ckbb	P	0	NC	0.5		P	0	NC	0.5
Dr.1383.1.S1_at	hsp90ab1	P	0.1	NC	0.5		P	0.1	NC	0.5
Dr.1368.1.S1_a_at	gnb2l1	P	0.1	NC	0.5		P	0.1	NC	0.5
Dr.261.1.S1_at	ef1a	P	0	NC	0.5		P	-0.1	NC	0.5
Dr.1246.1.S1_at	apoeb	P	-0.1	NC	0.5		P	-0.1	NC	0.5
Dr.24922.1.S1_at	rps18	P	0	NC	0.5		P	0	NC	0.5
Dr.3499.2.S1_a_at	cldni	P	-0.5	D	0.999995		P	-0.1	NC	0.5
Dr.20008.1.S1_at	slc25a5	P	0	NC	0.5		P	0	NC	0.5
Dr.268.1.S1_at	epd	A	0.1	NC	0.5		A	1.8	NC	0.151871
Dr.1320.1.S1_at	nme2b.1	P	0.2	NC	0.048036		P	-0.1	NC	0.5
Dr.6496.1.S1_at	fth1a	P	0	NC	0.5		P	0	NC	0.5
Dr.25155.1.S1_s_at	ba1 /// ba1l /// ba2	A	0.8	NC	0.411228		A	-1.5	NC	0.544665
Dr.8153.2.S1_a_at	---	P	-0.1	NC	0.5		P	0.2	NC	0.170131
Dr.8153.1.S1_at	cldng	A	-0.1	NC	0.805147		A	-0.5	NC	0.927651
Dr.8153.1.S3_at	cldng	P	-0.1	NC	0.5		P	0.3	I	0.000191
Dr.8153.1.S4_x_at	cldng	P	-0.1	NC	0.5		P	0	NC	0.5
Dr.8153.1.S5_a_at	cldng	P	0	NC	0.5		P	-0.2	NC	0.603256
Dr.729.1.S1_at	ldhba	P	-0.1	NC	0.5		P	-0.1	NC	0.5
Dr.24241.1.S1_at	mdkb	P	-0.3	NC	0.985657		P	0	NC	0.5
Dr.23435.1.S1_at	zp2.2 /// zp2.3	P	0.1	NC	0.5		P	0.2	NC	0.347279
Dr.20850.1.S1_at	fabp7a	P	0.3	NC	0.5		P	-0.5	NC	0.5
Dr.25213.1.S1_at	bactin1	P	0	NC	0.5		P	-0.1	NC	0.5
Dr.5098.1.S1_at	rpl35	P	0.1	NC	0.5		P	0	NC	0.5
Dr.19935.1.S1_at	rpl36a	P	0	NC	0.5		P	-0.1	NC	0.5
Dr.1324.1.S1_at	rps5	P	0	NC	0.5		P	0	NC	0.5
Dr.12594.1.S1_at	xbp1	P	-0.3	D	0.999999		P	-0.3	NC	0.996456
Dr.7740.1.S1_at	iclp1	A	1.4	I	0.001304		M	0.8	NC	0.004188
Dr.8001.1.S1_a_at	LOC100148225 /// zgc:173556 /// zgc:66160 /// zp3 /// zp3.1 /// zp3.2	P	0.1	NC	0.5		P	0	NC	0.5
Dr.8001.1.S1_x_at	zp3	P	0.1	NC	0.5		P	0	NC	0.5
Dr.1370.1.S1_at	psap	P	0.1	NC	0.5		P	0	NC	0.5
Dr.1461.1.S1_at	es1	A	-1	NC	0.749578		A	-1.3	NC	0.606859
Dr.7780.1.S1_at	cd74	A	1.1	NC	0.139063		A	1.4	NC	0.034854
Dr.321.1.S1_at	ran	P	0	NC	0.5		P	0	NC	0.5
Dr.18315.1.S1_at	eef1g	P	-0.1	NC	0.5		P	-0.1	NC	0.5
Dr.25190.1.S1_at	ccna2	P	0.1	NC	0.5		P	-0.2	NC	0.66643
Dr.24292.1.S1_x_at	cyt1 /// cyt1l /// zgc:92061	P	-0.1	NC	0.537245		P	-0.1	NC	0.5
Dr.10259.1.S2_at	ctnnb1	P	0.1	NC	0.5		P	0.1	NC	0.5
Dr.10259.1.S1_at	ctnnb1	P	0	NC	0.5		P	-0.1	NC	0.706183
Dr.11244.1.S1_at	gpia	P	0.1	NC	0.5		P	0.1	NC	0.5
Dr.1348.1.S1_at	pcna	P	0	NC	0.5		P	-0.2	NC	0.693175
Dr.6511.1.S1_at	btg2	P	0.3	I	0.000437		P	-0.1	NC	0.5
Dr.184.1.S1_at	b2m	P	-0.5	NC	0.995812		P	1	I	2e-06
Dr.888.1.S1_at	atp1a1	P	0.2	NC	0.5		P	-0.2	NC	0.522368
Dr.1323.1.S1_at	apoa1	P	-0.3	D	0.999994		P	0	NC	0.5
Dr.19238.1.S1_at	ctsd	P	0	NC	0.5		P	0	NC	0.5
Dr.614.1.S2_at	zorba	P	0	NC	0.5		A	-0.4	NC	0.5
Dr.25226.1.S1_s_at	ccnb1	P	0.2	NC	0.069809		P	-0.5	D	0.999999
Dr.749.1.S1_at	tcp1	P	0.1	NC	0.5		P	0.1	NC	0.5
Dr.25009.1.S1_a_at	vtg1	A	-2.6	NC	0.970527		A	2.3	NC	0.086123
Dr.7097.1.S1_at	smad7	P	0.4	I	0.001226		P	0.1	NC	0.44793
Dr.4076.1.S1_at	edn1	A	0	NC	0.5		P	0	NC	0.5
Dr.23788.1.S1_at	gstp1	P	-1.6	D	1		P	-0.3	NC	0.981034
Dr.5578.2.S1_a_at	odc1	P	0.2	NC	0.033439		P	0.4	I	1.3e-05
Dr.1310.2.S1_a_at	rpl24	P	0	NC	0.5		P	0	NC	0.5
Dr.18287.1.S1_at	cx43.4	P	-0.1	NC	0.5		P	-0.2	NC	0.913877
Dr.4147.1.S1_at	glula	P	-0.1	NC	0.5		P	-0.2	NC	0.5
Dr.134.1.S1_a_at	cct7	P	0.1	NC	0.5		P	0.1	NC	0.5
Dr.1161.1.S1_at	ybx1	P	0.1	NC	0.5		P	-0.1	NC	0.5
Dr.5513.1.S1_at	slc3a2	P	0	NC	0.5		P	-0.2	NC	0.5
Dr.450.1.S1_at	cahz	P	-1.3	D	1		P	-0.5	D	0.999985
Dr.4157.1.S1_at	tpi1b	P	0.1	NC	0.5		P	-0.1	NC	0.789317
Dr.29.1.S1_at	ccne	P	-0.1	NC	0.693175		P	-0.4	D	0.999857
Dr.25177.1.S1_at	calr	P	0.1	NC	0.5		P	-0.2	NC	0.995066
Dr.4376.1.S1_at	npc2	P	0	NC	0.5		P	-0.3	NC	0.869055
Dr.4212.1.S1_at	ldha	P	0.1	NC	0.340398		P	-0.3	NC	0.843691
Dr.25051.1.S2_at	lmnb1	P	0	NC	0.5		P	0.1	NC	0.5
Dr.25051.1.S1_at	lmnb1	P	0.1	NC	0.5		P	0.2	NC	0.36119
Dr.4412.1.S1_at	naca	P	0	NC	0.5		P	0	NC	0.5
Dr.621.1.S1_at	cth1	A	0.5	NC	0.5		A	0.4	NC	0.053906
Dr.6814.1.S1_at	fabp3	P	1	I	0		P	0.2	NC	0.039399
Dr.5454.1.S2_at	fzd7b /// LOC100003501	P	-0.1	NC	0.5		P	0.1	NC	0.5
Dr.5454.1.S1_at	fzd7b /// LOC100003501	P	-0.2	NC	0.980151		P	0.1	NC	0.485084
Dr.610.1.S1_at	hsp90a.1	P	0.6	I	1e-06		P	0.3	I	7.4e-05
Dr.815.1.S1_at	actc1b	A	0.2	NC	0.44793		P	-0.1	NC	0.5
Dr.815.1.S1_x_at	actc1b	P	-0.1	NC	0.5		P	-0.5	NC	0.996037
Dr.7966.1.S1_at	atp6v1e1	P	0.1	NC	0.5		P	-0.1	NC	0.5
Dr.2417.1.S1_at	cct3	P	0	NC	0.5		P	-0.1	NC	0.5
Dr.5541.1.S1_at	eif2s1	P	-0.1	NC	0.5		P	-0.1	NC	0.5
Dr.7840.1.S1_at	atp1a1b	P	-0.6	NC	0.976265		A	-0.4	NC	0.624713
Dr.7421.1.S1_at	atp6v1h	P	0.2	NC	0.174908		P	0.1	NC	0.074959
Dr.10719.1.S1_at	atp1a1a.4	A	-1.1	NC	0.5		A	0.3	NC	0.89823
Dr.24814.1.S1_at	sec61al1	P	0	NC	0.5		P	-0.2	NC	0.810259
Dr.10241.1.S1_at	snrpd1	P	0.1	NC	0.5		P	0	NC	0.5
Dr.3648.1.S2_at	tram1	P	-0.1	NC	0.731404		P	-0.1	NC	0.5
Dr.3648.1.S1_at	tram1	P	-0.2	NC	0.869055		P	0	NC	0.5
Dr.3526.1.S1_at	dtl	P	-0.4	D	0.999932		P	-0.3	NC	0.884295
Dr.541.1.S1_at	id1	P	-0.4	D	0.999999		P	-0.3	MD	0.997175
Dr.7108.1.S1_at	hspd1	P	0.1	NC	0.5		P	-0.1	NC	0.5
Dr.1180.1.S1_at	nccrp1	P	0	NC	0.5		P	0.1	NC	0.5
Dr.6575.1.S1_at	cebpb	P	-0.2	D	0.999467		P	0.5	I	0
Dr.2052.1.S1_at	tp53	P	0	NC	0.5		P	0	NC	0.5
Dr.1969.1.S1_at	actl6a	P	0	NC	0.5		P	0.1	NC	0.5
Dr.4686.1.S1_at	atp1b3b	P	-0.1	NC	0.5		P	0	NC	0.5
Dr.8900.1.S1_at	dap	P	-0.1	NC	0.935065		P	-0.2	NC	0.743593
Dr.6760.1.S1_at	zic1	P	-4.4	D	1		P	-2.2	D	0.999999
Dr.8071.1.S1_at	opn1lw1	A	0.3	NC	0.5		A	-2.6	NC	0.930191
Dr.11206.1.S1_at	tpi1a	A	-0.9	NC	0.5		A	0.4	NC	0.462755
Dr.582.1.S1_a_at	cx43	M	0.5	NC	0.018966		P	1	I	3e-06
Dr.7598.1.S1_at	snap25b	A	-0.1	NC	0.778357		A	0.5	NC	0.5
Dr.460.1.A1_at	pvalb2	A	-0.1	NC	0.778357		A	0.9	NC	0.064935
Dr.11333.1.S1_at	zgc:158450	P	0	NC	0.5		P	-0.2	NC	0.910901
Dr.11524.1.S1_at	lmnl3	P	-0.1	NC	0.5		A	0.7	NC	0.074959
Dr.5294.1.S1_at	LOC100332201	P	-0.2	NC	0.731404		P	-0.4	D	0.999998
Dr.994.1.S1_at	cldnb	P	-0.2	NC	0.975199		P	-0.6	D	0.999998
Dr.5738.1.S1_at	irbp	A	0.1	NC	0.5		A	1.2	NC	0.320081
Dr.20558.1.S1_at	smad5	P	0.2	NC	0.027053		P	0	NC	0.5
Dr.653.1.S1_at	dye	P	0.2	I	0.001664		P	0	NC	0.5
Dr.8097.1.S1_at	opn1sw2	P	0.1	NC	0.36119		P	0	NC	0.5
Dr.953.1.S1_at	birc5b	P	0.2	NC	0.200047		P	0	NC	0.5
Dr.4119.1.S1_at	guca1b	A	-2.7	NC	0.969251		A	-3.8	NC	0.99122
Dr.10198.1.S2_at	atp1b1a	P	0	NC	0.5		P	0	NC	0.5
Dr.10198.1.S1_at	atp1b1a	P	-0.3	D	0.999998		P	-0.1	NC	0.5
Dr.24216.1.S1_at	cki	P	2.4	I	1e-06		P	-0.1	NC	0.5
Dr.4938.1.S1_at	fads2	A	0.1	NC	0.55207		A	-0.3	NC	0.63881
Dr.8581.1.S1_at	psme3	P	-0.2	NC	0.99122		P	-0.3	NC	0.978282
Dr.24196.1.S1_at	elavl1	P	-0.2	NC	0.865038		P	-0.1	NC	0.5
Dr.7876.1.S1_at	blcap	P	0	NC	0.5		P	-0.1	NC	0.5
Dr.25119.1.S1_s_at	jup /// LOC100329412	P	0.1	NC	0.5		P	0	NC	0.5
Dr.7714.1.S1_at	etv5b	P	0.6	I	0		P	-0.1	NC	0.5
Dr.3763.1.S1_at	lima1	P	0.2	I	0.000154		P	0	NC	0.5
Dr.2550.1.S1_s_at	ctbp2	P	-0.1	NC	0.5		P	0.1	NC	0.5
Dr.1831.1.S1_at	lfng	P	-0.8	D	1		P	-0.4	D	0.999966
Dr.172.1.S1_at	trpc4apa	P	0.1	NC	0.5		P	0	NC	0.5
Dr.18267.1.S1_at	ckma	A	0.4	NC	0.041843		A	0.5	NC	0.119392
Dr.20610.1.S1_at	cldn7b	P	0.1	NC	0.425834		P	0.2	NC	0.108577
Dr.20610.1.S1_s_at	cldn7b	P	0.2	NC	0.268596		P	0.2	NC	0.403969
Dr.10306.1.S1_at	etv6	P	0.1	NC	0.5		P	0	NC	0.5
Dr.5112.1.S2_at	sox11b	P	-2	D	1		P	-1.5	D	1
Dr.5112.1.S1_at	sox11b	P	-2.3	D	1		P	-1.6	D	1
Dr.5112.1.S3_at	---	P	-1.1	D	0.999999		P	-0.3	NC	0.71893
Dr.4763.1.S2_at	sox11a	P	-1.3	D	1		P	-1.2	D	0.999998
Dr.4763.1.S1_at	sox11a	P	-1.5	D	1		P	-1	D	1
Dr.19274.1.S1_at	ddx19	P	-0.2	NC	0.6176		P	-0.2	NC	0.852483
Dr.19274.1.S2_at	ddx19	P	-0.2	NC	0.992071		P	-0.3	NC	0.972947
Dr.12506.1.S1_at	ck2b	P	0	NC	0.5		P	-0.2	NC	0.5
Dr.813.1.S1_at	acat2	P	0.4	I	1e-06		P	0.1	NC	0.5
Dr.7597.1.S1_at	oxtl	A	-0.7	NC	0.810259		A	0.3	NC	0.411228
Dr.556.1.S1_at	neurod	A	2	NC	0.440543		P	-0.5	D	0.999765
Dr.7215.1.S1_at	mtch2	P	0	NC	0.5		P	-0.1	NC	0.5
Dr.361.1.S1_at	cenpa /// seph	P	0.1	NC	0.5		P	-0.1	NC	0.5
Dr.5719.1.A1_at	cldnd	A	0	NC	0.5		A	1.4	NC	0.368216
Dr.5206.1.S1_at	aldh1a2	P	0	NC	0.5		P	-0.1	NC	0.5
Dr.1047.1.S1_at	tyms	P	-0.2	NC	0.872989		P	-0.2	NC	0.5
Dr.4649.1.A1_a_at	phc2	P	0.1	NC	0.5		P	0.3	NC	0.053906
Dr.2615.1.S1_at	appb	P	0.3	NC	0.049933		P	0.1	NC	0.368216
Dr.345.1.S1_at	unc45b	P	0.3	I	1e-06		P	0.2	NC	0.022708
Dr.981.1.S1_at	ef1	P	0.2	NC	0.440543		P	-0.1	NC	0.5
Dr.1449.1.S1_at	fabp10a	A	-1.9	NC	0.946094		A	-0.2	NC	0.737535
Dr.3448.1.S1_at	klf2a	P	-1.4	D	1		P	-0.3	NC	0.970527
Dr.13168.1.S1_at	ncbp2	P	0.1	NC	0.5		P	-0.2	NC	0.958983
Dr.20916.1.A1_at	nop58	P	-0.2	NC	0.950067		P	-0.1	NC	0.514916
Dr.10671.1.S1_at	star	A	0	NC	0.320081		A	0.4	NC	0.396744
Dr.4925.1.S1_at	cygb1	A	1.2	NC	0.105134		M	-1.7	D	0.998434
Dr.4925.1.S1_x_at	cygb1	A	1	NC	0.112101		A	-1.1	NC	0.992848
Dr.1307.1.S1_at	foxa3	P	0.1	NC	0.5		P	-0.8	D	0.998434
DrAffx.1.85.S1_s_at	hbbe1.1 /// LOC573653 /// MGC173646 /// si:busm1-118j2.5	A	-0.9	NC	0.981883		P	0.1	NC	0.5
Dr.14516.1.A1_at	nanos	P	-0.1	NC	0.5		P	0.1	NC	0.375287
Dr.20815.1.S1_at	tpma	P	-0.8	NC	0.984237		P	0	NC	0.5
Dr.642.1.S1_at	myl7	A	-0.2	NC	0.603256		A	2.4	NC	0.5
Dr.258.1.S1_at	pou5f1	P	0.5	I	0		P	0.7	I	2e-06
Dr.10711.1.S1_at	ctbp1	P	0.1	NC	0.5		P	0	NC	0.5
Dr.10711.1.S2_at	ctbp1	P	-0.1	NC	0.5		P	-0.3	NC	0.981883
Dr.10711.1.S3_at	---	P	0.1	NC	0.5		P	-0.1	NC	0.5
Dr.10319.1.S1_at	si:dkey-117n7.5	P	0.2	I	0.001767		P	0.3	NC	0.086123
Dr.4926.1.S1_at	pbx4	P	0.1	NC	0.5		P	-0.7	D	0.999996
Dr.6295.1.S1_at	lmo4a	P	-0.8	D	1		P	0	NC	0.5
Dr.12586.1.S1_at	h2afv	P	0	NC	0.5		P	-0.1	NC	0.5
Dr.20386.1.S1_at	LOC100149863	P	2.7	I	0		P	0.8	I	5.4e-05
Dr.3771.1.S2_at	cldn12	P	0.1	NC	0.5		P	-0.2	NC	0.5
Dr.3771.1.S1_at	cldn12	P	0.1	NC	0.5		P	-0.2	NC	0.64579
Dr.2532.1.S1_at	prkci	P	0.2	NC	0.232922		P	0.4	NC	0.023735
Dr.62.1.S1_at	nar	P	-0.1	NC	0.5		P	-0.2	NC	0.996252
Dr.106.1.S1_at	hsp47	P	0.1	NC	0.5		P	0.1	NC	0.396744
Dr.4572.1.S1_at	thbs4b	A	0.4	NC	0.433177		P	0.4	NC	0.006789
Dr.8290.1.S1_at	ptpn1	P	0.2	NC	0.003166		P	0.2	NC	0.170131
Dr.8966.1.S1_at	vps18	P	-0.2	NC	0.767078		P	0.1	NC	0.5
Dr.11575.1.S1_at	stil	P	0.2	NC	0.205324		P	-0.1	NC	0.5
Dr.554.1.S1_at	qk	P	0.1	NC	0.5		P	0	NC	0.5
Dr.2291.1.S1_at	mcm2	P	-0.2	NC	0.937401		P	-0.1	NC	0.5
Dr.1557.1.S1_at	kif11	P	0	NC	0.5		P	-0.4	D	0.99999
Dr.18561.3.S1_a_at	csnk1a1	P	0	NC	0.5		P	0.2	NC	0.098486
Dr.8233.1.S1_at	tbx2b	P	2.9	I	0		P	-0.5	D	0.999857
Dr.10202.1.S1_at	gabpa	P	0	NC	0.5		P	-0.5	D	0.999795
Dr.19965.1.S1_at	fn1	P	-0.3	D	0.999957		P	0	NC	0.5
Dr.4841.1.S1_at	srrt	P	0.1	NC	0.5		P	-0.1	NC	0.5
Dr.4556.1.S1_at	rpa2	P	0.1	NC	0.5		P	-0.1	NC	0.5
Dr.12379.1.S1_at	il17rd	P	-0.1	NC	0.5		P	-0.2	NC	0.951964
Dr.10736.1.S1_at	tnfsf10l	A	0.6	NC	0.470189		P	0.3	NC	0.108577
Dr.17446.1.S1_at	phf5a	P	0.1	NC	0.5		P	-0.1	NC	0.5
Dr.6422.1.S1_at	supt6h	P	0	NC	0.5		P	0.3	NC	0.022708
Dr.3727.1.S1_a_at	axin2	P	0.3	I	0.000165		P	0.4	I	0.000739
Dr.1082.1.S1_at	ptgs2a	P	-0.9	D	1		P	-1.9	D	1
Dr.8161.1.S1_at	copz1	P	0.2	NC	0.5		P	-0.2	NC	0.5
Dr.11571.1.S1_at	cxadr	P	0.2	NC	0.44793		P	0.2	NC	0.5
Dr.12577.1.S1_at	ngb	A	-0.9	NC	0.925041		A	0.7	NC	0.5
Dr.513.1.S1_at	mhc1uba	A	-0.8	NC	0.5		A	0.5	NC	0.067338
Dr.4755.1.S1_at	htatip2	P	0.4	NC	0.046197		P	0.9	I	0.000896
Dr.578.1.A1_at	tef	P	0.3	I	0.000154		P	0	NC	0.5
Dr.1706.1.S1_at	rock2a	P	-0.1	NC	0.5		P	0.2	NC	0.011266
Dr.2834.1.S1_at	men1	P	0.2	NC	0.194853		P	0.2	NC	0.262465
Dr.8276.1.S1_at	arntl1a	P	0.3	NC	0.256407		M	-0.1	NC	0.5
Dr.24260.1.S1_at	mylz3	P	0.8	NC	0.058125		M	0.8	NC	0.003962
Dr.12055.1.S1_at	cebpa	P	-0.2	NC	0.965146		P	-0.1	NC	0.5
Dr.307.1.S1_at	dvr1	P	-0.8	D	1		P	-0.3	NC	0.976265
Dr.465.1.S1_at	st8sia2	P	-1.1	D	0.999975		P	-1.2	NC	0.981883
Dr.8134.1.S1_at	psme2	P	0.3	NC	0.5		P	0	NC	0.184713
Dr.8283.1.S1_at	mibp	P	-0.3	D	0.999986		P	-0.4	NC	0.984962
Dr.608.1.A1_at	mafba	A	1.3	I	0.001304		P	0	NC	0.5
Dr.581.1.S1_at	oep	P	-3.1	D	1		P	-1.5	D	0.999999
Dr.3454.1.S1_at	cldne	P	0	NC	0.5		P	-0.1	NC	0.5
Dr.15663.1.S1_at	cebpg	P	0.1	NC	0.5		P	0.1	NC	0.411228
Dr.1102.1.S1_at	ctnnbip1	P	-0.2	NC	0.848129		P	-0.2	NC	0.829869
Dr.7103.1.S1_at	id3	P	0.6	I	1e-06		P	-0.1	NC	0.5
Dr.8067.1.S1_at	fzd10	P	0.8	I	0		P	0.3	NC	0.007531
Dr.4094.1.S1_at	aldh3d1	P	0.1	NC	0.5		P	-0.1	NC	0.5
Dr.4835.1.S1_at	selt1b	P	0.1	NC	0.5		P	-0.2	NC	0.5
Dr.20907.1.S1_at	supt5h	P	0.1	NC	0.5		P	0.2	NC	0.10177
Dr.4988.1.S1_at	dag1	P	-0.8	D	1		P	-0.7	D	0.999996
Dr.6007.1.S1_at	cdh1	P	-0.2	NC	0.887899		P	0	NC	0.5
Dr.7485.1.S1_at	pknox1.1	P	0.1	NC	0.5		P	-0.2	NC	0.5
Dr.3267.1.S1_at	cldnh	P	0.7	I	5.9e-05		P	0.5	NC	0.015038
Dr.1204.1.S1_at	sdad1	P	-0.2	NC	0.559457		P	-0.1	NC	0.5
Dr.3824.1.S1_at	her9	P	0.5	I	0		P	0.1	NC	0.5
Dr.9220.1.S1_at	mak16	P	0.2	NC	0.034854		P	0.1	NC	0.306825
Dr.5747.1.S1_at	ck2a2a	P	0.2	NC	0.147517		P	0.2	NC	0.433177
Dr.618.1.S1_at	pea3	P	-0.6	D	0.999999		P	-0.6	D	0.999999
Dr.372.1.S1_at	pcmt	P	-0.1	NC	0.5		P	0.1	NC	0.5
Dr.24244.2.S1_a_at	pax6a	P	0.8	I	0		P	-1.1	D	0.999999
Dr.259.1.S1_at	gsk3a	P	0.1	NC	0.5		P	0.2	NC	0.326797
Dr.8148.1.S1_at	ctnna	P	0.1	NC	0.5		P	0	NC	0.5
Dr.6504.1.S1_at	spns1	P	0.1	NC	0.5		P	0.2	NC	0.044415
Dr.10724.1.S1_at	eomesa	P	-1.2	NC	0.548371		P	-0.6	NC	0.884295
Dr.6191.1.S1_at	pim1	P	-0.7	D	1		P	0.8	I	0
Dr.269.1.S1_at	nkx2.3	A	1.4	I	0.001152		P	-0.7	NC	0.966561
Dr.18312.1.S1_at	u2af1	P	0	NC	0.5		P	-0.8	D	0.998124
Dr.559.2.S1_a_at	vasa	P	0.1	NC	0.5		P	0.2	NC	0.33357
Dr.221.1.S1_at	pou3f2	P	0	NC	0.5		P	-0.2	NC	0.772757
Dr.8061.1.S1_at	sema3d	A	-0.3	NC	0.5		P	0.3	NC	0.09528
Dr.233.1.S1_at	nras	P	-0.1	NC	0.5		P	-0.4	D	0.997888
Dr.1125.1.S1_at	nme3	P	0	NC	0.5		P	-0.3	NC	0.965146
Dr.4047.1.S1_at	cxcl14	P	1.4	I	4e-06		P	1	I	1e-06
Dr.19227.1.S1_at	tp63	P	-0.8	D	0.999999		P	-0.6	D	0.99999
Dr.8101.1.S1_a_at	evx1	A	-0.2	NC	0.559457		A	0.1	NC	0.5
Dr.409.1.S1_at	fgfr4	P	-0.3	D	1		P	-0.1	NC	0.5
Dr.597.1.S2_at	vegfaa	P	-0.2	NC	0.5		P	0.4	NC	0.108577
Dr.616.1.S1_at	six3a	P	-1	D	0.999969		P	-1.4	D	1
Dr.264.1.S1_at	inab	A	2.5	NC	0.088162		A	2.1	NC	0.009235
Dr.8472.1.S1_at	tnnc	A	-0.1	NC	0.5		P	-0.4	D	0.998526
Dr.4827.1.A1_at	lect1	A	-2.7	NC	0.98758		A	0.4	NC	0.306825
Dr.4827.1.A1_x_at	lect1	A	4.4	I	0.000408		A	-0.9	NC	0.894866
Dr.8295.1.S1_at	kif23	P	-0.1	NC	0.5		P	-0.4	D	0.998526
Dr.7930.1.S1_at	mapk14a	P	0	NC	0.5		P	-0.1	NC	0.5
Dr.6798.1.S1_at	cxcr4b	P	0.5	I	0.00022		P	0.1	NC	0.115705
Dr.15054.1.S1_at	rbp2a	P	0.8	I	1e-06		P	0.4	I	0.000789
Dr.10697.1.S1_at	dvl3	P	0	NC	0.5		P	0	NC	0.5
Dr.7743.1.S2_at	foxh1	P	0.4	NC	0.018117		P	0.1	NC	0.5
Dr.7743.1.S1_at	foxh1	P	0.2	NC	0.232922		P	-0.3	NC	0.5
Dr.5053.1.S1_at	klf4	P	-1.4	D	1		P	-1.7	D	1
Dr.179.1.S1_at	tbx16	P	0.4	I	0		P	0.4	I	1.3e-05
Dr.179.1.S2_at	tbx16	P	0.7	I	0.001664		P	0.5	I	4.7e-05
Dr.3920.1.S1_at	olig2	P	-1.1	D	0.999995		P	-0.3	NC	0.843691
Dr.373.1.S1_at	tmod4	P	-0.8	NC	0.880608		P	-0.3	NC	0.950067
Dr.4628.1.S1_at	atp6ap1	P	-0.1	NC	0.5		P	0	NC	0.485084
DrAffx.2.40.S1_s_at	gnrh2	A	0.2	NC	0.5		A	-0.1	NC	0.6176
Dr.19652.1.S1_at	f7i	A	-0.8	D	0.999351		A	0	NC	0.5
Dr.34.1.S1_at	desma	A	0.7	NC	0.5		P	0.4	NC	0.011266
Dr.190.1.S1_at	cfb /// zgc:153240	P	-1.3	D	0.999261		P	-0.2	NC	0.743593
Dr.5038.1.S1_at	cldna	A	1.2	NC	0.014343		P	0	NC	0.5
Dr.4123.1.S1_at	mki67ip	P	-0.3	D	0.999667		P	-0.4	D	0.999982
Dr.15.1.S1_a_at	snai1a	P	0	NC	0.5		P	-0.3	MD	0.997009
Dr.8064.1.S1_at	drl	P	-1	D	0.999999		P	-0.4	D	0.999467
Dr.8118.1.A1_at	otpb	P	0	NC	0.5		P	-1.7	D	0.999997
Dr.12399.1.S1_at	mst1	P	0.2	NC	0.36119		P	0.2	NC	0.077641
Dr.25264.1.S1_at	terfa	P	0.1	NC	0.5		P	-0.5	D	0.998918
Dr.11729.1.S1_at	cyp2j28	A	-2.4	NC	0.919605		A	-1.7	NC	0.5
Dr.2.1.S1_at	dlx2a /// LOC100329608	P	0.1	NC	0.5		P	-0.2	NC	0.5
Dr.8062.1.S1_at	tpsn	M	0.7	I	6e-06		A	0.3	NC	0.160832
Dr.2499.1.S1_at	myog	A	1.1	NC	0.411228		P	-0.3	NC	0.99122
Dr.12573.1.S1_at	sox32	P	0.1	NC	0.5		A	2	I	0.000133
Dr.19222.1.S2_at	fgfr2	P	-0.1	NC	0.5		P	-0.2	NC	0.957311
Dr.19222.1.S1_at	fgfr2	P	-0.2	NC	0.5		P	0.1	NC	0.5
Dr.2435.1.S1_at	pole2	P	-0.1	NC	0.5		P	0.1	NC	0.134962
Dr.16883.1.S1_at	ddx55	P	-0.2	NC	0.93967		P	-0.1	NC	0.610447
Dr.6799.1.S1_at	cldn1	A	1.6	NC	0.092151		P	0.1	NC	0.5
Dr.18845.1.S1_at	dmbx1a	P	-0.7	D	0.999643		P	-0.8	NC	0.907849
Dr.18845.1.S2_at	dmbx1a	P	-1.1	D	1		P	-2	D	1
Dr.92.1.A1_at	gap43	A	0.3	NC	0.418517		P	0.6	NC	0.046197
Dr.10629.1.S1_at	acvrl1	P	-0.7	MD	0.997463		P	-0.8	D	0.999729
Dr.267.1.S1_at	mef2ca /// mef2cb	P	0.3	NC	0.041017		P	0.4	I	0.001664
Dr.10652.1.S1_at	sptb	A	0.7	NC	0.418517		A	0.3	NC	0.256407
Dr.1467.2.S1_a_at	pax9	P	1.3	NC	0.256407		A	0.2	NC	0.477632
Dr.8063.1.S1_at	mpp7	A	0.1	NC	0.5		A	1.6	NC	0.024801
Dr.5284.1.S1_at	taf7	P	-0.1	NC	0.581483		P	-0.1	NC	0.5
Dr.692.1.S1_at	ptk2.1	M	-0.8	D	0.998336		A	0.1	NC	0.5
Dr.3027.1.S1_at	epb41	A	2	NC	0.055984		A	1.8	NC	0.023735
Dr.224.1.S1_at	tbx6	P	-0.1	NC	0.5		P	-0.1	NC	0.5
Dr.8159.1.S1_at	dazl	M	-0.2	NC	0.566823		A	0.3	NC	0.368216
Dr.17548.1.S1_at	gbx2	P	2.5	I	0		P	-0.2	NC	0.969251
Dr.10447.1.S1_at	fech	A	0.3	NC	0.221643		A	-0.1	NC	0.5
Dr.36.1.S2_at	shha	P	-0.3	NC	0.919605		P	-0.2	NC	0.631784
Dr.10461.1.S1_at	cyp19a1b	A	0.2	NC	0.375287		A	-0.1	NC	0.559457
Dr.4885.1.S1_at	slc34a2a	A	0	NC	0.5		A	0.6	NC	0.544665
Dr.589.1.S1_at	foxb1.1	P	-2.6	D	0.999996		P	-1.8	D	0.999999
Dr.8145.1.S1_at	igf2a	P	-1.2	D	0.999999		P	-0.8	D	0.999985
Dr.281.1.S1_at	isl2a	P	-0.3	NC	0.603256		P	-0.8	D	0.99943
Dr.10120.1.S1_at	psma6b	A	1.2	NC	0.743593		A	1.6	NC	0.194853
Dr.8213.1.S1_at	psmb9b	A	0.3	NC	0.411228		A	-1.3	NC	0.794676
Dr.4812.1.S1_s_at	LOC100149148 /// myhc4 /// myhz1.1 /// myhz1.2 /// myhz2 /// zgc:66156	A	1.5	NC	0.477632		A	1.9	NC	0.320081
Dr.15719.1.S1_at	foxc1a	P	-1.3	D	1		P	-0.7	D	0.999995
Dr.10620.1.S1_at	tnnt3b	P	0.2	NC	0.250422		P	0.1	NC	0.5
Dr.10335.1.S1_at	tnnt3a	A	0.7	NC	0.083222		M	0	NC	0.119392
Dr.16.1.S1_at	nr2f1a	P	-0.3	NC	0.772757		P	-0.8	D	0.999747
Dr.591.1.S1_at	foxa1	P	-0.9	D	0.999998		P	-1.8	D	0.999985
Dr.11764.1.S1_at	anxa13	P	0.4	NC	0.018117		P	0.3	NC	0.5
Dr.5257.1.S1_at	def	P	-0.5	D	0.999993		P	-0.1	NC	0.5
Dr.587.1.S1_at	foxb1.2	P	-5	D	1		P	-3.2	D	1
Dr.7919.1.S1_at	bambia	P	-0.1	NC	0.5		P	-0.4	NC	0.966561
Dr.8123.1.S1_at	nog2	A	-0.3	NC	0.737535		A	0.5	NC	0.389553
Dr.11508.2.S1_a_at	bcl2l1	P	0.3	NC	0.033439		P	0.2	NC	0.077641
Dr.10441.1.S1_at	cry3	P	-0.2	NC	0.852483		P	-0.1	NC	0.810259
Dr.1653.1.S1_at	smc4	P	0.2	NC	0.010725		P	0.1	NC	0.5
Dr.20912.1.S1_at	alcama	P	-0.1	NC	0.559457		P	-0.2	NC	0.916778
Dr.20912.1.S2_at	alcama	P	0.1	NC	0.5		P	0.2	NC	0.174908
Dr.3413.1.S1_at	dachc	A	0.3	NC	0.5		A	0.4	NC	0.5
Dr.20054.1.S1_at	mid1ip1a	P	-0.9	D	1		P	-0.5	D	1
Dr.8282.2.S1_a_at	irx3a	P	0	NC	0.5		P	-0.7	D	0.999996
Dr.3010.1.S1_at	pbx2	P	0	NC	0.5		P	0	NC	0.5
Dr.20176.1.S1_at	nme7	P	0.4	I	0.000143		P	0	NC	0.5
Dr.8102.1.S1_at	opn1mw1	A	-0.8	NC	0.951964		A	1.7	NC	0.021718
Dr.41.1.A1_at	msxe	P	1	I	0		P	0.5	I	2.3e-05
Dr.14260.1.S1_a_at	tnnt2a	A	-0.7	NC	0.5		A	-1.4	NC	0.5
Dr.12608.1.S1_at	lass2 /// nfkb1	P	0.3	NC	0.080395		P	0	NC	0.5
Dr.588.1.S1_at	foxa	P	0	NC	0.5		P	-0.2	NC	0.958983
Dr.314.1.S1_at	ascl1a	P	-1.5	D	0.998983		P	-1.2	D	0.999643
Dr.20872.1.S1_at	psma6a	P	0.1	NC	0.5		P	0	NC	0.5
Dr.8212.1.S1_at	psmb9a	A	0.4	NC	0.725202		A	-0.4	NC	0.5
Dr.57.1.S1_at	pou3f1	P	0.8	MI	0.002667		P	-0.1	NC	0.907849
Dr.10492.1.S1_at	dla	P	0	NC	0.5		P	0.2	NC	0.44793
Dr.606.1.S2_at	acvr1l	P	0.1	NC	0.5		P	0	NC	0.5
Dr.1652.2.S1_a_at	mkrn2	P	0	NC	0.5		P	0	NC	0.5
Dr.10713.1.S1_at	atp1a1a.3	A	-2	NC	0.778357		A	1.7	NC	0.250422
Dr.656.1.S1_at	icln	P	-0.9	D	0.999957		P	-0.6	NC	0.992848
Dr.1327.1.S1_at	notch3	P	0.1	NC	0.5		P	0.1	NC	0.5
Dr.18320.1.S1_at	ddx54	P	0	NC	0.55207		P	0.2	NC	0.5
Dr.266.1.S1_at	mef2a	A	-0.4	NC	0.925041		A	-0.4	NC	0.5
Dr.8146.1.S1_at	gbp	P	0	NC	0.5		P	0.3	NC	0.041017
Dr.10669.1.S1_at	prkri	P	0.4	I	0.000154		P	0.3	NC	0.044415
Dr.11727.1.S2_at	esr2a	A	-0.1	NC	0.5		A	1	NC	0.250422
Dr.11727.1.S1_at	esr2a	A	0.9	NC	0.10177		A	-0.3	NC	0.5
Dr.19254.1.A1_at	foxc1b	P	-0.4	D	0.999795		P	-0.3	NC	0.925041
Dr.14662.1.S2_at	hnf1ba	P	-1.4	D	1		P	-0.7	D	0.999946
Dr.14662.1.S1_at	hnf1ba	P	-1.2	D	1		P	-0.6	NC	0.953803
Dr.1599.1.S1_at	bbs2	P	0.6	I	3e-06		P	0.2	NC	0.5
Dr.2166.1.S1_at	urod	P	0.3	NC	0.5		P	0.4	NC	0.046197
Dr.8082.1.S1_at	skia	P	-0.5	NC	0.880608		A	0	NC	0.5
Dr.3529.1.S1_at	hgd	A	0.6	NC	0.5		A	1.9	MI	0.002991
Dr.8181.1.S1_at	fzd8b	P	-2.5	D	1		P	-2.8	D	0.999999
Dr.8129.1.S1_at	smad1	A	0.4	NC	0.194853		A	-0.3	NC	0.477632
Dr.8093.1.S1_at	par1	P	-0.1	NC	0.5		P	-0.7	D	0.999307
Dr.8162.1.S1_at	mespa	P	-0.1	NC	0.884295		P	-0.3	NC	0.955585
Dr.8210.1.S1_at	psmb11	A	2.4	NC	0.256407		A	0.7	I	0.001474
Dr.12410.1.S1_at	spry4	P	-0.9	D	1		P	0	NC	0.5
Dr.8131.1.S1_at	kal1a	A	-0.1	NC	0.537245		A	0.2	NC	0.5
Dr.8070.1.S1_at	dbx1a	P	-0.9	D	1		P	-1.9	D	1
Dr.22.1.S1_at	nr2f5	P	-0.6	D	1		P	-0.9	D	0.999999
Dr.12625.1.S1_at	irx5a	P	0.3	I	0.000649		P	-0.6	D	0.999997
Dr.13338.1.S1_at	gbx1	P	0.2	NC	0.170131		P	0	NC	0.5
Dr.9976.1.S1_at	klf2b	P	0.2	NC	0.28741		P	-0.6	D	0.999997
Dr.10688.1.S1_at	cdk5	P	-0.7	D	0.999307		P	1	I	4e-05
Dr.12632.1.S1_at	tfe3a	P	0.3	NC	0.470189		P	0	NC	0.5
Dr.8165.1.S1_at	fbxw4	P	0.1	NC	0.5		P	-0.3	NC	0.994204
Dr.10668.1.S1_a_at	runx3	A	0.1	NC	0.5		A	1.8	NC	0.020766
Dr.10668.1.S2_at	runx3	M	-0.4	NC	0.5		P	0	NC	0.5
Dr.10741.1.S1_at	p2rx4a	A	0.4	NC	0.389551		A	0.9	NC	0.5
Dr.3696.1.S1_at	her7	P	-1	D	1		P	-0.7	D	0.999104
Dr.12603.1.S1_at	irx7	P	-1.9	D	1		P	-1.6	D	1
Dr.12595.1.S1_at	hsf2	P	0.1	NC	0.5		P	0.5	I	0.000333
Dr.3690.1.S1_at	wif1	P	0.4	I	4e-06		P	0.2	NC	0.156309
Dr.4151.1.S1_at	jak2a	P	0.5	I	0.000357		P	-0.3	NC	0.5
Dr.454.1.S1_at	thraa	M	0.1	NC	0.5		A	0.1	NC	0.238679
Dr.8680.1.S1_at	cldnj	A	1.1	NC	0.470189		A	-0.3	NC	0.5
Dr.351.1.S1_at	rxrba	P	-0.2	NC	0.673203		P	0.5	NC	0.5
Dr.8516.1.S1_at	sepp1b	P	1.5	I	0		P	0.8	I	0
Dr.7209.1.S1_at	nme6	P	-0.2	NC	0.5		P	-0.2	NC	0.6176
Dr.8238.1.S1_at	hbl3	A	-0.3	NC	0.603256		A	-0.3	NC	0.5
Dr.12602.1.S1_at	lyz	A	0.5	NC	0.293817		P	0.5	NC	0.440543
Dr.10709.1.S1_at	zeb1	P	-1.1	D	1		P	-0.9	D	0.999979
Dr.8152.1.S1_at	slc40a1	P	-0.2	NC	0.5		P	0.2	NC	0.227243
Dr.8830.1.S1_at	fzd8a	P	-0.6	D	0.999999		P	-1	D	0.999998
Dr.23451.1.S1_s_at	fzd8a	P	-0.6	D	0.99971		P	-0.7	NC	0.988169
Dr.9781.1.S1_at	six4a	P	0.3	NC	0.262465		P	-0.1	NC	0.5
Dr.7279.1.S1_at	lft2	P	-2.7	D	1		A	-0.6	NC	0.256407
Dr.14325.1.S1_at	crx	A	0.7	NC	0.003166		A	2	NC	0.006789
Dr.10717.1.S2_at	esr1	A	2.7	NC	0.008345		A	2	NC	0.06033
Dr.10717.1.S1_at	esr1	A	-0.4	NC	0.5		A	0.4	NC	0.492541
Dr.12614.1.S1_a_at	fgfr1a	A	0.7	NC	0.462755		A	0.7	NC	0.5
Dr.12592.1.S1_at	guca1a	A	0.4	NC	0.262465		A	0.2	NC	0.440543
Dr.8208.1.S1_at	lft1	P	-1.3	D	0.999999		P	0.1	NC	0.815287
Dr.1089.1.S1_at	LOC100329431 /// thbs3a	A	-0.1	NC	0.529811		P	0.2	NC	0.5
Dr.12148.1.S1_at	invs	P	0.3	NC	0.200047		P	-0.1	NC	0.5
Dr.5740.1.S1_at	neurod2	A	1.3	NC	0.5		A	-0.3	NC	0.610447
Dr.8231.1.S1_at	tbx20	A	-0.9	NC	0.5		A	0.4	NC	0.5
Dr.18289.1.S1_at	ndr2	P	-0.2	NC	0.610447		A	-1	NC	0.887899
Dr.12402.1.S1_at	igf1	A	1.3	NC	0.514916		A	0.2	NC	0.5
Dr.17711.1.S1_at	ret1	A	2.9	NC	0.16544		A	0.5	NC	0.293817
Dr.593.1.S1_at	tie2	A	-2.7	NC	0.930191		A	-0.5	NC	0.5
Dr.9838.1.S1_at	bcdo2l	P	-0.2	NC	0.799953		P	0	NC	0.5
Dr.451.1.S1_at	lhx5	P	-2.2	D	0.999954		P	-1.2	D	0.99971
Dr.2094.1.S1_at	cldn11b	P	0.1	NC	0.143248		P	0	NC	0.5
Dr.2198.1.S1_at	nkx2.1b	P	-0.5	D	0.998848		A	0.3	NC	0.5
Dr.558.1.S1_at	vsx1 /// vsx2	A	-2.2	NC	0.916778		A	1.4	NC	0.293817
Dr.153.1.S1_at	dlx4b	P	0.8	I	0.001664		P	-0.8	D	1
Dr.2936.1.S1_at	cldn10l1a	A	-0.3	NC	0.5		M	0.5	NC	0.134962
Dr.565.1.S1_at	spon1b	A	-0.6	NC	0.71259		A	0.4	NC	0.347279
Dr.23472.1.S1_at	sp5	P	0	NC	0.5		P	0.2	I	0.001226
Dr.8202.2.S1_a_at	pitx2	P	-2	D	1		P	-1.8	D	1
Dr.12624.1.S1_a_at	irx1b	P	-1.5	D	1		P	-1.7	D	1
Dr.10670.1.S1_at	fezf2	P	-1.1	D	0.999999		P	-1	D	0.999867
Dr.23469.1.S1_s_at	zgc:113912 /// zgc:92049	A	1.8	NC	0.55207		A	0.4	NC	0.581483
Dr.23469.1.S1_x_at	zgc:92049	A	0.6	NC	0.455335		A	-0.1	NC	0.455335
Dr.19934.1.S1_s_at	pomca	A	0.8	NC	0.686578		A	-1	NC	0.28107
Dr.619.1.S1_at	dharma	A	1.7	NC	0.200047		A	0.8	NC	0.455335
Dr.5434.1.S4_at	plp1a	A	-0.2	NC	0.5		M	0.1	NC	0.5
Dr.5434.1.S3_at	plp1a	A	0.6	NC	0.048036		P	-0.7	NC	0.951964
Dr.5434.1.S2_at	plp1a	A	2.3	NC	0.293817		A	-0.4	NC	0.514916
Dr.5434.1.S1_at	plp1a	A	0.2	NC	0.5		A	-0.1	NC	0.596031
Dr.9899.1.S1_at	gnat1	A	-0.4	NC	0.935065		A	-0.2	NC	0.5
Dr.9899.1.S2_at	gnat1	A	-3.5	NC	0.994506		A	0.5	NC	0.411228
Dr.8242.1.A1_at	vim	P	-1.1	D	0.999999		P	-0.5	NC	0.993889
Dr.8587.1.A1_at	igfbp1a	P	0.5	NC	0.221643		P	0.3	NC	0.174908
Dr.8587.1.A2_at	igfbp1a	P	1	I	5e-06		P	0.4	I	0.001566
Dr.10311.1.S2_at	lmna	P	-0.2	NC	0.5		A	0.9	NC	0.009235
Dr.10311.1.S1_at	lmna	A	-0.2	NC	0.5		A	0.7	NC	0.042689
Dr.9881.1.S1_at	gnat2	A	-0.2	NC	0.411228		A	2.2	NC	0.268596
Dr.25167.1.S2_at	elavl3	P	-0.8	NC	0.693175		P	0.3	NC	0.5
Dr.25167.1.S1_at	elavl3	A	-0.2	NC	0.44793		A	0.1	NC	0.396744
Dr.8149.1.A1_at	igfbp2a	A	-2.1	NC	0.5		P	0.1	NC	0.300289
Dr.8292.1.S1_at	tcf7l1a	P	-0.1	NC	0.5		A	0	NC	0.5
Dr.10708.1.S1_at	atp1b1b	A	0.4	I	0.002112		A	-1.1	NC	0.227243
Dr.15693.1.S1_at	atp6v0ca	P	0.1	NC	0.5		P	0.1	NC	0.5
Dr.12173.1.S1_at	meis4.1a	P	0.5	I	0.001152		P	0.1	NC	0.080395
Dr.24956.1.S1_at	sepx1a	P	-0.1	NC	0.5		P	-0.2	NC	0.731404
Dr.8180.1.S1_at	alas2	A	1.2	NC	0.163586		A	1.3	NC	0.033439
Dr.7454.1.S1_at	atp1a3a	A	-0.4	NC	0.789317		A	2.4	NC	0.013675
Dr.18293.1.S1_at	mab21l1	A	0.8	NC	0.5		A	0.2	NC	0.5
Dr.318.1.A1_at	ascl1b	P	0.3	NC	0.403969		P	-0.5	NC	0.994506
Dr.10531.1.S1_a_at	tmpo	P	-0.2	NC	0.610447		P	-0.2	NC	0.5
Dr.4807.1.S2_at	zic2a	P	-0.8	D	0.999885		P	0.6	NC	0.041017
Dr.4807.1.S1_at	zic2a	P	-1.4	D	1		P	-0.3	NC	0.974094
Dr.8106.1.S1_at	cmyb	A	-0.3	NC	0.433177		M	0	NC	0.5
Dr.18323.1.S1_at	adssl	P	-0.1	NC	0.5		P	-0.1	NC	0.5
Dr.10.1.S1_at	pax2a	P	-2.6	D	1		P	-1.1	D	0.999999
Dr.9746.1.S1_a_at	rrm1	P	0	NC	0.5		P	-0.1	NC	0.5
Dr.2414.1.S1_at	smarca4	P	0	NC	0.5		P	0.3	MI	0.002517
Dr.2414.1.S2_at	LOC100004793	P	0.1	NC	0.5		P	0.3	I	0.001664
Dr.11651.1.S1_at	mcm5	P	-0.1	NC	0.852483		P	-0.2	NC	0.610447
Dr.24774.1.S1_at	hoxa3a	P	-0.4	NC	0.996037		P	-0.3	NC	0.978282
Dr.24774.1.S2_at	hoxa3a	P	-0.6	NC	0.971759		P	-0.2	NC	0.829869
Dr.13384.1.S1_at	chd	P	-1.6	D	1		P	-1.6	D	1
Dr.6337.1.S1_at	cyp11a1	P	0.1	NC	0.5		P	-0.3	NC	0.992469
Dr.1680.1.S1_at	meis3	P	-0.8	D	1		P	-0.6	D	0.999989
Dr.284.2.A1_a_at	otx1b /// wu:fc92e03	P	-4.3	D	1		P	-2.7	D	0.999999
Dr.284.1.S1_a_at	otx1b /// wu:fc92e03	P	-2.7	D	0.999908		P	-0.7	D	0.999893
Dr.3282.1.S1_at	s1pr1	A	2	NC	0.119392		A	-1	NC	0.55207
Dr.18318.1.S1_at	snrpc	P	0.1	NC	0.5		P	0	NC	0.5
Dr.26437.1.S1_at	atp1b2a	A	1.9	NC	0.440543		A	0.8	NC	0.105134
Dr.9878.1.S1_at	atp1a3b	A	0.7	NC	0.256407		A	0	NC	0.5
Dr.309.1.S1_at	LOC100329734 /// wnt8-2 /// wnt8a	P	-4.1	D	1		P	-2.1	D	0.999991
Dr.191.1.S1_at	pes	P	-0.2	NC	0.794676		P	-0.3	NC	0.965146
Dr.15472.1.S1_at	ttk	P	0	NC	0.5		P	-0.1	NC	0.5
Dr.659.1.S1_at	gro2 /// si:ch211-81i17.1	A	0.1	NC	0.36119		A	-0.3	NC	0.5
Dr.8195.1.A1_at	bdnf	P	-1.1	NC	0.5		P	0.4	NC	0.244512
Dr.23459.1.S1_s_at	gro1	P	0	NC	0.375287		P	0.4	NC	0.256407
Dr.10664.1.S1_at	cd81	P	0.1	NC	0.5		P	-0.1	NC	0.5
Dr.24909.1.S1_at	ruvbl2	P	0.1	NC	0.5		P	0.1	NC	0.5
Dr.8073.1.S1_at	dbx2	A	-2	NC	0.63881		A	0.9	NC	0.227243
Dr.10737.1.S1_at	ube2i2	P	-0.1	NC	0.5		P	-0.3	NC	0.971759
Dr.7371.1.S2_at	cry1b	A	0.2	NC	0.5		P	0.1	NC	0.5
Dr.11725.1.S1_at	esr2b	A	-1.6	NC	0.848129		A	-0.2	NC	0.210683
Dr.348.1.S1_at	rxrga	P	-0.4	NC	0.880608		P	0	NC	0.5
Dr.10244.1.S1_at	dedd1	P	0.2	NC	0.5		P	0.1	NC	0.5
Dr.8291.1.S1_at	acvr2b	P	-0.1	NC	0.5		P	0	NC	0.5
Dr.8291.1.S1_s_at	acvr2b	P	0	NC	0.5		P	0	NC	0.5
Dr.8293.1.S1_at	gata6	P	-0.9	D	1		P	0	NC	0.5
Dr.10330.1.S1_at	cry2b	A	-1.8	NC	0.872989		A	-1	NC	0.5
Dr.8135.1.S1_at	psme1	P	-0.2	NC	0.916778		P	-0.6	D	0.999533
Dr.278.1.S1_at	emx2	M	-1.6	D	0.999908		P	-0.6	NC	0.992469
Dr.21068.1.S1_s_at	pou3f3b	A	0.1	NC	0.5		P	-0.9	D	0.999921
Dr.12596.1.S1_at	cldnc	P	-0.6	D	0.999999		P	-0.1	NC	0.5
Dr.8280.1.S1_at	igf2bp3	P	-0.3	NC	0.966561		P	0	NC	0.5
Dr.8280.1.S2_at	igf2bp3	P	-0.1	NC	0.755488		P	0.4	NC	0.134962
Dr.8287.1.S1_a_at	jag2	P	0.6	I	6.3e-05		P	0	NC	0.5
Dr.8286.1.S1_at	lef1	P	0.2	NC	0.368216		P	0	NC	0.5
Dr.1565.1.S1_at	f7	A	-2.9	NC	0.71259		A	-0.2	NC	0.5
Dr.8080.1.S1_at	mitfa	A	-0.1	NC	0.418517		A	-0.1	NC	0.5
Dr.11839.1.S1_at	foxg1a	P	-0.4	NC	0.891423		P	-2.3	D	1
Dr.12393.1.S1_at	sdc2	P	-0.4	NC	0.953803		P	0.1	NC	0.5
Dr.15724.1.S1_at	dacha	P	0.7	NC	0.005796		P	-0.1	NC	0.5
Dr.577.1.S1_at	epb4.1l4	A	-0.5	NC	0.5		A	0.2	NC	0.485084
Dr.10735.1.S1_at	caspb	M	-0.1	NC	0.5		A	0.2	NC	0.5
Dr.4230.1.S1_a_at	hug	P	-0.2	NC	0.865038		P	0	NC	0.5
Dr.19392.1.S1_at	mapk14b	P	-0.6	NC	0.948111		A	-0.1	NC	0.5
Dr.8506.1.S1_a_at	tfap2a	P	-2.5	D	1		P	-2	D	1
Dr.11719.1.S1_at	robo1	P	-0.2	NC	0.596031		P	0.2	NC	0.5
Dr.10639.1.S1_at	scinla	P	0.2	NC	0.5		P	-0.1	NC	0.5
Dr.8294.1.S1_at	axin1	P	0.3	NC	0.080395		P	-0.1	NC	0.749578
Dr.611.1.S1_at	coe2	P	-0.3	NC	0.99029		P	-0.5	NC	0.992469
Dr.8209.1.S2_at	foxo3b	P	0.5	I	1e-05		P	-0.4	NC	0.993558
Dr.8209.1.S1_at	foxo3b	A	-1.6	NC	0.71893		A	0.5	NC	0.507459
Dr.5998.1.S1_at	pc	A	-0.9	NC	0.588772		P	-0.4	NC	0.5
Dr.13699.1.S1_at	foxn4	A	-0.3	NC	0.455335		A	0.3	NC	0.5
Dr.10332.1.S1_at	cry5	P	0.2	NC	0.200047		P	0	NC	0.5
Dr.10332.1.S2_at	cry5	P	-0.3	NC	0.5		P	0.2	NC	0.5
Dr.478.1.S1_at	fgf8a	P	-2.4	D	1		P	-2.5	D	1
Dr.483.1.S1_at	foxa2	P	-1	D	1		P	-0.4	NC	0.995576
Dr.17727.1.S1_at	igf1rb	A	-1.9	NC	0.581483		A	1.4	NC	0.032071
Dr.17727.1.S2_at	igf1rb	P	-0.3	NC	0.507459		M	0.1	NC	0.5
Dr.5803.1.S1_a_at	celf1	P	-0.1	NC	0.5		P	-0.1	NC	0.5
Dr.20962.1.S1_at	hoxb2a	P	-0.1	NC	0.63881		P	-0.3	NC	0.71893
Dr.21063.1.A1_at	nkx3.2	A	-2.4	NC	0.5		A	-0.2	NC	0.425834
Dr.10644.1.A1_s_at	fmr1	P	0	NC	0.5		P	0.1	NC	0.418517
Dr.8285.1.S1_a_at	smad2	A	0.3	NC	0.440543		A	0.2	NC	0.105134
Dr.24309.1.S1_at	tnnt1	P	0	NC	0.725202		P	-0.4	NC	0.805147
Dr.8218.1.S1_a_at	eif4e1b	P	0	NC	0.5		P	0.3	NC	0.09528
Dr.8083.1.S1_at	skib	P	0.4	NC	0.09528		P	0	NC	0.5
Dr.586.1.S1_at	htt	P	0.1	NC	0.5		P	0.2	NC	0.5
Dr.11850.1.S1_at	sox9b	A	1.1	NC	0.013035		P	1	NC	0.024801
Dr.11850.1.S2_at	sox9b	P	4.5	I	0		P	0.4	I	1.3e-05
Dr.18321.1.S1_at	scarb2	P	0.1	NC	0.5		P	0.1	NC	0.5
Dr.364.1.S1_at	lhx1a	P	-1.2	D	0.999994		P	-1.1	D	0.998848
Dr.8297.1.S1_at	wnt11r	P	-0.7	D	0.999533		P	-1	D	0.999999
Dr.569.1.S1_at	pou2f1a /// zgc:109809 /// zgc:136531	P	-0.5	NC	0.789317		A	-2	NC	0.989793
Dr.7218.1.S1_at	uxs1	P	-0.1	NC	0.5		P	0.1	NC	0.5
Dr.424.1.S1_at	elavl4	A	0.5	NC	0.12316		A	-0.1	NC	0.686578
Dr.10209.1.S1_at	apaf1	P	0	NC	0.5		P	-0.3	NC	0.652721
Dr.24766.1.S1_at	smo	P	0.2	NC	0.027053		P	-0.1	NC	0.5
Dr.10434.1.S1_at	fgfr3	P	0.5	I	0.001991		P	-0.3	NC	0.978282
Dr.8207.1.S1_at	cx44.2	A	2.1	NC	0.086123		P	-0.3	NC	0.544665
Dr.8207.1.S2_at	cx44.2	M	0	NC	0.5		P	-0.2	NC	0.5
Dr.19237.1.S1_at	lmo1	A	-1.6	NC	0.985657		A	-0.6	D	0.999392
Dr.8281.1.S1_at	LOC100330790 /// odz3	P	0.1	NC	0.5		P	0.1	NC	0.5
Dr.8240.1.S1_at	arntl2	P	0.3	NC	0.340398		P	-0.1	NC	0.5
Dr.8154.1.S1_at	bmpr1aa	A	-0.6	NC	0.35421		A	0.4	NC	0.537245
Dr.389.1.S1_at	wnt5b	P	-0.2	NC	0.673203		P	0	NC	0.5
Dr.599.1.S1_at	ldb2a	A	-0.9	NC	0.967929		A	-1.8	NC	0.983483
Dr.1056.1.S1_at	cldnf	P	0	NC	0.5		P	-0.3	NC	0.89823
Dr.12593.1.S1_at	klf3	P	-1	D	0.999998		P	-1.2	D	0.999937
Dr.8299.1.S1_at	twist3	A	0.2	NC	0.5		A	2.2	NC	0.300289
Dr.158.1.S1_at	dlx4a	M	0.5	I	6.3e-05		P	-0.4	NC	0.731404
Dr.8142.1.S1_at	aanat2	A	2.6	NC	0.004673		A	1.2	NC	0.098486
Dr.10453.1.S1_at	atoh7	A	0.7	NC	0.5		A	0.7	NC	0.238679
Dr.12590.1.S1_at	jag1a	P	0.3	NC	0.008345		P	0.2	NC	0.105134
Dr.10168.1.S1_at	maf	P	-3	D	0.999999		P	-1.3	D	0.999999
Dr.8139.1.S1_at	prox1 /// prox2	A	0	NC	0.147517		A	-0.7	NC	0.522368
Dr.12569.1.S1_at	klfd	A	1.1	NC	0.089099		A	1.1	NC	0.250422
Dr.19227.3.S1_a_at	tp63	P	-0.5	NC	0.975199		P	-0.6	NC	0.5
Dr.10334.1.S1_at	casp8	P	0.4	NC	0.10177		P	0	NC	0.5
Dr.352.1.S1_at	flh	P	0.1	NC	0.5		P	0.1	NC	0.5
Dr.18579.1.S1_at	lamc1	P	-0.1	NC	0.5		P	0.1	NC	0.5
Dr.8151.2.S1_a_at	stat1a /// stat4	P	0.2	NC	0.205324		P	0.2	NC	0.062599
Dr.20911.1.S1_at	eya1	P	0.8	I	3.4e-05		P	-0.4	NC	0.980151
Dr.8091.1.S1_at	gli2a	P	-0.7	D	0.999998		P	-0.4	NC	0.955585
Dr.8323.1.S1_at	celf3	P	-1	D	0.998434		P	-1.3	D	0.999977
Dr.1403.1.S1_at	mef2d	A	0.4	NC	0.5		A	0.4	NC	0.326797
Dr.14669.1.S1_a_at	ugdh	P	0.2	NC	0.425834		P	-0.1	NC	0.5
Dr.12589.1.S1_at	jag1b	P	0.9	I	0.001387		P	0.5	I	0.002375
Dr.10336.1.S1_at	dct	A	3	NC	0.115705		A	0.1	NC	0.262465
Dr.10712.1.S1_at	tnfrsfa	A	0.4	NC	0.5		A	1.8	NC	0.134962
Dr.8065.1.S1_at	lmo2	P	0.5	NC	0.030749		P	0.1	NC	0.33357
Dr.11723.1.S1_at	ncoa2	A	-0.2	NC	0.566823		A	-0.3	NC	0.5
Dr.5404.1.S1_at	cmn	A	0.1	NC	0.64579		A	-0.1	NC	0.3824
Dr.11846.1.S1_at	notch1b	A	-1	NC	0.810259		A	0.6	NC	0.5
Dr.4363.1.S1_at	cask	P	-0.6	D	0.999998		P	-0.4	D	0.999618
Dr.8094.1.S1_at	sema4e	P	0.6	NC	0.262465		P	-0.4	NC	0.922359
Dr.12584.1.S1_at	gata3	P	-0.9	D	1		P	-1.3	D	0.999994
Dr.560.1.S1_at	fbln1	A	-2.1	NC	0.755488		A	2.9	NC	0.232922
Dr.590.1.S1_at	foxd3	P	-2.5	D	1		P	-1.7	D	0.999999
Dr.15426.1.S1_at	otx5	A	0	NC	0.274798		A	1.3	NC	0.018117
Dr.8164.1.S1_at	valopa	A	-0.1	NC	0.588772		A	0.8	NC	0.28107
Dr.11726.1.S1_at	casp3a	P	0.1	NC	0.5		P	0.5	NC	0.025906
Dr.15056.1.S1_at	mab21l2	M	0.3	NC	0.5		P	-1.8	D	1
Dr.11721.1.S1_at	gdnf	A	0.1	NC	0.227243		A	0.3	NC	0.147517
Dr.10640.1.S1_at	fgf4	A	-0.4	NC	0.810259		A	-0.1	NC	0.596031
Dr.15668.1.S1_at	cryaa	A	-1.6	NC	0.772757		A	-1	NC	0.772757
Dr.8105.1.S1_at	ahr2	P	0.3	NC	0.603256		P	-0.3	NC	0.699711
Dr.198.1.S1_at	fsta	P	-0.2	NC	0.937401		P	0.2	NC	0.378836
Dr.198.1.S2_at	fsta	P	-0.3	D	0.999643		P	-0.2	NC	0.522368
Dr.18117.2.S1_a_at	neo1	P	0	NC	0.5		P	-0.1	NC	0.5
Dr.8275.1.S1_at	trpc4apb	P	0.2	NC	0.477632		P	0.3	NC	0.5
Dr.8111.1.S1_at	sema3aa	A	0	NC	0.581483		A	-0.4	NC	0.5
Dr.8092.1.S1_at	odz4	A	0.7	NC	0.5		A	0.3	NC	0.375287
Dr.10467.1.S1_at	scn8aa	A	-0.9	NC	0.907849		A	0.2	NC	0.522368
Dr.18303.1.S1_at	atp1a1a.5	A	0	NC	0.5		A	-2.9	NC	0.991655
Dr.8086.1.S1_at	dlc	P	0.1	NC	0.5		P	0.5	NC	0.139063
Dr.8086.1.S1_s_at	dlc	P	0.1	NC	0.375287		P	0.3	NC	0.020766
Dr.18296.1.S1_at	mib	P	-0.1	NC	0.5		P	0.1	NC	0.5
Dr.545.1.S1_at	ntn1a	P	-0.3	NC	0.5		P	-0.4	NC	0.887899
Dr.18299.1.S1_at	ttc27	A	0.9	NC	0.624713		A	-1.5	NC	0.147517
Dr.18085.1.S1_at	ldb1a	A	-1.2	NC	0.596031		A	-1.3	NC	0.869055
Dr.12619.1.S1_at	angpt1	A	2.1	NC	0.5		A	1.1	NC	0.5
Dr.10341.1.S1_at	fzd9b	P	-1.1	D	0.999982		P	-0.7	MD	0.997333
Dr.19931.1.S1_at	tph1a	A	-0.1	NC	0.5		A	-0.1	NC	0.5
Dr.540.1.S1_at	rx3	P	-1.7	D	0.999999		P	-1.8	D	1
Dr.20016.1.S1_at	chrnb3b	A	-1.9	NC	0.63881		A	-1.6	NC	0.706183
Dr.8103.1.S1_at	opn1mw4	A	-0.1	NC	0.5		A	0.6	NC	0.200047
Dr.8198.1.A1_at	krml2	P	-2.2	D	0.999969		P	-0.5	D	0.999822
Dr.289.1.S1_a_at	gsc	P	-4.1	D	1		P	-1.9	D	1
Dr.12571.1.S1_at	gria2b	A	-2.9	NC	0.982699		A	0	NC	0.418517
Dr.123.1.S1_at	chrna1	A	-0.2	NC	0.5		P	-0.2	NC	0.514916
Dr.8076.1.A1_at	chico	P	0.2	NC	0.5		P	0.3	NC	0.028241
Dr.14667.1.S1_at	crybb1	A	-0.5	NC	0.596031		A	0	NC	0.5
Dr.536.1.S1_at	ek1	P	-0.1	NC	0.5		P	-0.5	NC	0.985657
Dr.598.1.S1_at	ldb1b	A	0.1	NC	0.33357		A	0	NC	0.5
Dr.8060.1.S1_at	mest	A	0.5	NC	0.326797		A	0.8	NC	0.074959
Dr.12400.1.S1_at	atp1b2b	A	-0.1	NC	0.5		A	-0.1	NC	0.5
Dr.429.1.S1_at	dlx5a	P	1.4	I	2e-06		P	0.2	NC	0.06033
Dr.10520.1.S1_at	trh1	A	-0.1	NC	0.5		A	-0.4	NC	0.706183
Dr.9011.1.S1_at	arx	A	0.3	NC	0.725202		A	1	NC	0.5
Dr.10727.1.S1_at	six4b	P	0	NC	0.5		P	-0.4	MD	0.997009
Dr.10788.1.S1_at	nots	P	-0.2	NC	0.5		A	-0.1	NC	0.5
Dr.12401.1.S1_at	epha4b	A	0.5	NC	0.5		P	0.1	NC	0.455335
Dr.6870.1.S2_at	nr5a2	A	3	NC	0.250422		M	-0.3	NC	0.825092
Dr.15427.1.S2_at	hnf1a	P	0.2	NC	0.36119		P	-0.7	NC	0.962166
Dr.10465.1.S1_at	has2	P	-0.8	D	0.99999		P	-0.4	D	0.99978
Dr.279.1.S1_at	isl1	P	0.6	I	0.00224		P	-2	D	0.999893
Dr.193.1.S1_at	raraa	P	-1.4	D	1		P	-0.5	D	0.999809
Dr.8214.1.S1_at	wt1a	A	-1.3	NC	0.5		A	-0.6	NC	0.5
Dr.385.1.S1_at	wnt4a	A	-1	NC	0.5		P	-0.2	NC	0.834561
Dr.271.1.S1_at	nkx2.5	A	1.5	NC	0.007929		P	-0.3	NC	0.5
Dr.8107.1.S1_at	sox17	P	-0.1	NC	0.433177		A	0.4	NC	0.5
Dr.25497.1.S1_at	szl	P	-0.5	D	0.999971		P	-0.4	NC	0.960601
Dr.18842.1.S1_at	jmjd6	A	2.3	NC	0.5		A	0	NC	0.5
Dr.10457.1.S2_at	vent	P	0.2	NC	0.262465		P	0.1	NC	0.5
Dr.10457.1.S1_at	vent	A	-0.4	NC	0.5		A	-1.9	NC	0.706183
Dr.10458.1.S1_at	vox	P	-0.1	NC	0.5		P	-0.2	NC	0.507459
Dr.226.1.S1_at	hesx1	P	-5.1	D	0.999999		P	-1.8	D	0.999994
Dr.8113.1.S1_at	ccl1	A	0.5	NC	0.098486		A	1.2	NC	0.174908
Dr.10333.1.S1_at	csf1ra	A	0.7	NC	0.080395		A	0.1	NC	0.71259
Dr.12587.1.S1_at	nek8	A	0.2	NC	0.652721		P	-3.1	NC	0.860937
Dr.12599.1.S1_at	ncam1a	A	0.9	NC	0.151871		A	0.1	NC	0.403969
Dr.8112.1.S1_at	sema3ab	A	0.1	NC	0.5		A	-0.3	NC	0.815287
Dr.8125.1.S1_at	thrb	A	0.1	NC	0.588772		A	0.1	NC	0.6176
Dr.10460.1.S1_at	sox9a	A	-3.3	D	0.999957		A	-0.9	NC	0.988734
Dr.8274.1.S1_at	rh50	M	-0.7	NC	0.71259		A	0.8	NC	0.433177
Dr.546.1.S1_at	vsx2	A	-2.9	NC	0.894866		A	-0.4	NC	0.596031
Dr.538.1.S1_at	rx1	A	0.2	NC	0.5		A	0.5	NC	0.433177
Dr.12622.1.S1_at	angptl3	A	0.3	NC	0.673203		P	0.2	NC	0.5
Dr.8120.1.S1_at	nog1	P	0.6	I	0.000467		P	-0.1	NC	0.5
Dr.12606.1.S1_at	cacna1c	A	-1	NC	0.300289		A	0.9	NC	0.462755
Dr.12403.1.S1_at	robo2	A	1.2	NC	0.005207		P	0.7	I	0.000165
Dr.10340.1.S1_at	per3	A	-0.5	NC	0.755488		A	1	NC	0.089099
Dr.17728.1.S1_at	igf1ra	A	0.4	NC	0.5		A	0.1	NC	0.347279
Dr.8147.1.S1_at	cntn2	A	2.6	NC	0.032071		A	-0.6	NC	0.433177
Dr.8178.1.S1_at	fgd	A	0.3	NC	0.5		P	-0.2	NC	0.5
Dr.8096.1.S1_at	kita	A	0.5	NC	0.179768		A	3	NC	0.5
Dr.10343.1.S1_at	atp1a1a.2	A	-0.6	NC	0.5		A	-1.3	NC	0.44793
Dr.12604.1.S1_at	sox10	P	0.4	NC	0.004934		P	-0.6	D	0.999809
Dr.8138.1.S1_at	kal1b	A	1.5	NC	0.029473		A	0.3	NC	0.174908
Dr.26440.1.S1_at	LOC100329441 /// nrp1a	P	0.4	NC	0.5		P	-0.2	NC	0.953803
Dr.18309.1.S1_at	tbx24	P	0.8	I	0		P	0	NC	0.5
Dr.18586.1.S1_at	tbx15	M	0.1	NC	0.5		A	2	I	0.000467
Dr.12598.1.S1_at	ncam2	A	0	NC	0.5		A	0.6	NC	0.008345
Dr.17547.1.S1_at	ahr1a	A	0.6	NC	0.064935		A	0.4	NC	0.320081
Dr.10705.1.S1_at	malt1	P	-2.2	NC	0.98758		P	-1.3	NC	0.913877
Dr.8217.1.S1_at	meis2.1	P	-1	D	1		P	-0.6	D	0.999983
Dr.8089.1.S1_at	clock	A	0.7	NC	0.12507		A	0	NC	0.5
Dr.8077.1.S1_at	tbx5a	A	0.2	NC	0.300289		A	-0.9	NC	0.731404
Dr.24959.1.S1_at	npas2	P	-0.6	NC	0.856752		A	1.1	I	0.001664
Dr.8301.1.S1_a_at	hsf1	P	0.1	NC	0.5		P	-0.3	NC	0.522368
Dr.18566.1.S1_at	tbx18	A	0.1	NC	0.189741		A	0.1	NC	0.28741
Dr.8234.1.S1_at	tbx4	A	0.8	NC	0.411228		A	-0.1	NC	0.5
Dr.37.1.S1_a_at	pou3f3a	A	2.5	NC	0.003962		P	-0.2	NC	0.852483
Dr.23454.2.S1_s_at	pou3f2 /// pou3f3a	A	-0.1	NC	0.652721		A	0.2	NC	0.492541
Dr.19379.1.S1_at	smad3b	P	0.5	NC	0.368216		M	0.3	NC	0.5
Dr.334.1.S2_at	otx2	P	0.1	NC	0.5		P	-0.9	D	0.999975
Dr.10448.1.S1_at	hmx3	A	0.8	NC	0.189741		P	0.5	NC	0.092151
Dr.600.1.S1_at	ldb2b	P	-0.3	NC	0.872989		A	-1.4	NC	0.389553
Dr.14661.1.S1_at	vangl2	A	-1.6	NC	0.5		A	0.2	NC	0.5
Dr.18294.1.S1_at	ptgs1	P	-0.9	D	0.999999		P	-0.6	D	0.999977
Dr.277.1.S1_at	lhx1b	A	1.3	NC	0.036319		A	-0.1	NC	0.5
Dr.8088.1.S1_at	dmrt2a	P	0.5	I	4e-05		P	-0.7	D	0.999392
Dr.12631.1.S1_at	mitfb	A	0.8	NC	0.5		A	-1.4	NC	0.5
Dr.12382.1.S1_at	slc6a3	A	-1	NC	0.5		A	0.2	NC	0.340398
Dr.10464.1.S1_at	plagl2	A	-2.2	NC	0.5		A	0.4	NC	0.5
Dr.8324.1.S1_at	mxtx1	P	-4.5	D	1		P	-2.2	D	0.999999
Dr.8110.1.S1_at	bmp7a	P	0	NC	0.5		P	-1	NC	0.910901
Dr.12387.1.S1_at	efna3b	P	0.1	NC	0.232922		P	0.5	NC	0.098486
Dr.5772.1.S1_at	hoxa2b	P	0.6	NC	0.014343		P	-0.7	D	0.999954
Dr.23450.1.S1_s_at	fzd10	P	0.8	I	1e-06		P	0.2	NC	0.418517
Dr.8182.1.S1_at	pax6b	P	-6.2	D	0.999993		P	-2.1	D	0.999996
Dr.617.1.S1_at	six7	A	0.1	NC	0.610447		A	-1.9	NC	0.825092
Dr.23470.1.S1_s_at	krml2.2	P	-1.6	D	1		P	-0.4	D	0.999351
Dr.8197.1.S1_at	neurod6b	A	1.3	NC	0.5		A	-2	NC	0.5
Dr.8156.1.S1_at	zgc:194449	A	0.1	NC	0.080395		A	-0.1	NC	0.179768
Dr.378.1.S1_at	wnt2	A	-2.3	NC	0.368216		A	-0.1	NC	0.5
Dr.19887.1.S1_at	pknox2	A	0.1	NC	0.5		A	0.7	NC	0.293817
Dr.8300.1.S1_at	myf5	P	-1.4	D	1		P	-1	D	0.999988
Dr.24254.1.S1_at	prl	A	2.4	NC	0.003351		A	-1.6	NC	0.5
Dr.145.1.S1_at	dlx6a	A	1	NC	0.293817		A	-0.5	NC	0.5
Dr.8325.1.S1_at	mxtx2	P	0.2	NC	0.5		A	0	NC	0.514916
Dr.136.1.S1_at	dlx2b	P	0.2	NC	0.5		A	0.9	NC	0.300289
Dr.5771.1.S1_at	otx1a	P	-5.1	D	0.999999		P	-1.2	D	0.999867
Dr.12591.1.S1_at	gucy2f	A	1	NC	0.189741		A	-1.4	NC	0.522368
Dr.272.1.S1_at	nkx2.7	P	0.2	NC	0.5		P	-0.6	D	0.999996
Dr.8229.1.S1_at	stx1b	A	2.2	NC	0.028241		A	1.3	NC	0.221643
Dr.539.1.S1_at	rx2	A	2.9	NC	0.403969		A	-0.4	NC	0.970527
Dr.539.1.S1_s_at	rx2	A	-0.6	NC	0.5		M	-0.3	NC	0.982699
Dr.583.1.S1_at	pdx1	A	0.4	NC	0.368216		A	0.1	NC	0.5
Dr.8163.1.S1_at	mespb	P	-1.1	D	0.999926		P	-1.3	D	0.999921
Dr.3269.1.S1_at	hhex	P	0.1	NC	0.5		P	0	NC	0.5
Dr.18298.1.S1_at	med29	P	0.2	NC	0.12316		P	-0.1	NC	0.596031
Dr.8121.1.S1_at	twist1a	P	-0.8	D	1		P	0.2	NC	0.5
Dr.10729.1.S1_at	sst2	A	0.2	NC	0.631784		A	-1.9	NC	0.992071
Dr.20033.1.S1_at	avpl	A	-2	NC	0.66643		A	-1.2	NC	0.5
Dr.26438.1.S1_at	nrarpa	A	-1.1	NC	0.5		A	-0.8	NC	0.5
Dr.11838.1.S1_at	ins	A	0	NC	0.725202		A	-1.2	NC	0.5
DrAffx.2.34.S1_s_at	adcyap1a	A	1.4	NC	0.5		A	1.2	NC	0.232922
Dr.18578.1.S1_at	lamb4	P	-0.1	NC	0.5		A	0.1	NC	0.098486
Dr.10298.1.S1_a_at	adarb1	P	0.7	I	0.000236		P	-0.1	NC	0.5
Dr.24958.1.S1_at	gli1	P	0.1	NC	0.5		A	0.1	NC	0.5
Dr.571.1.S1_at	tll1	A	-0.4	NC	0.55207		A	1.5	NC	0.5
Dr.15420.1.S1_at	sim2	A	0.2	NC	0.588772		A	-0.3	NC	0.368216
Dr.18302.1.S1_at	og9x	A	1.3	NC	0.425834		A	3	I	0.001876
Dr.12600.1.S1_at	ncam1b	A	0.1	NC	0.537245		A	1.1	NC	0.440543
Dr.8144.1.S1_at	tyro3	P	-0.8	NC	0.991655		A	0.4	NC	0.5
Dr.562.1.S1_at	spon2a	A	0	NC	0.418517		A	2	NC	0.205324
Dr.5639.1.S1_at	mtf1	P	0.1	NC	0.5		P	0	NC	0.5
Dr.8230.1.S1_at	plrdgb	A	-0.1	NC	0.5		A	-0.6	NC	0.978765
Dr.564.1.S1_at	spon1a	A	-0.5	NC	0.986325		A	-0.1	NC	0.5
Dr.609.1.S1_at	pcdh8	P	-2.2	D	0.999937		P	-1.5	D	0.999998
Dr.263.1.S1_a_at	prph	A	3.4	NC	0.210683		M	0.4	NC	0.5
Dr.263.1.S1_at	prph	A	0.2	NC	0.045295		A	-1.2	NC	0.268596
Dr.579.1.S1_at	pax3a	A	0.5	NC	0.5		A	0.1	NC	0.5
Dr.596.1.S1_at	itk	P	-0.4	NC	0.87684		A	-0.3	NC	0.778357
Dr.25265.1.S1_at	sim1a	A	-0.2	NC	0.179768		A	1.1	NC	0.5
Dr.8175.1.S1_at	pax2b	A	2.9	NC	0.083222		A	1	NC	0.130945
Dr.20961.1.S1_at	cpla2	A	-2.7	NC	0.767078		A	-1.2	NC	0.856752
Dr.8196.1.S1_at	neurod6a	A	2.5	NC	0.055984		A	0.8	NC	0.5
Dr.10674.1.S1_at	six4.3	P	-0.1	NC	0.5		A	0.9	NC	0.058125
Dr.19909.1.S1_at	nr5a1a	A	0.2	NC	0.5		A	2.4	NC	0.072349
Dr.8136.1.S1_at	pth2r	A	-0.5	NC	0.5		A	5.1	I	2e-06
Dr.23456.1.S1_at	pax7a	A	-1.1	NC	0.955585		A	0.3	NC	0.105134
Dr.15723.1.S1_at	dachb	A	0.7	NC	0.5		A	0.1	NC	0.5
Dr.1470.1.S1_at	pax7a	A	-1.6	NC	0.5		A	-0.9	NC	0.5
Dr.8033.1.S1_at	pax7a	P	-0.2	NC	0.71893		A	-0.7	NC	0.5
Dr.18843.1.S1_at	tlx3b	A	2.3	NC	0.16544		A	-0.2	NC	0.99029
Dr.8236.1.S1_at	wnt4b	A	0.3	NC	0.306825		A	-0.3	NC	0.5
Dr.23455.1.S1_at	pax7a	A	-0.4	NC	0.5		A	-0.6	NC	0.829869
Dr.18844.1.S1_at	tlx1	A	1.4	NC	0.5		A	0.6	NC	0.139063
Dr.8137.1.S1_at	pth1rb	M	-0.8	NC	0.848129		A	-0.3	NC	0.5
Dr.8130.1.S1_at	pth1ra	A	3.1	NC	0.006111		A	-1.1	NC	0.313422
Dr.563.1.S1_at	spon2b	A	-0.9	NC	0.514916		A	1	NC	0.477632
Dr.547.1.S1_at	or103-1	A	0.4	NC	0.5		A	-0.2	NC	0.5
Dr.17726.1.S1_at	gpib	A	0.4	NC	0.5		A	1.6	NC	0.139063
Dr.10462.1.S1_at	or115-14	A	-0.4	NC	0.544665		A	0.4	NC	0.470189
Dr.8232.1.S1_at	hey2	M	1.2	I	0.000408		P	-0.1	NC	0.5
Dr.5785.1.S1_at	ntn1b	A	-1.7	NC	0.5		A	0.2	NC	0.5
Dr.8066.1.S1_at	fzd8c	M	0.3	NC	0.5		A	-0.4	NC	0.529811
Dr.12383.2.S1_a_at	bcmo1	P	0.5	NC	0.003544		P	0.2	NC	0.12316
Dr.552.1.S1_at	or111-2	A	-1.8	NC	0.5		A	0.8	NC	0.5
Dr.355.1.S1_at	gata1a	A	2.8	NC	0.072349		P	-1.1	D	0.999994
Dr.10329.1.S1_at	cry1a	P	0.4	NC	0.077641		A	0.3	NC	0.274798
Dr.24957.1.S1_at	opn4l	A	-0.9	NC	0.5		A	0.6	NC	0.403969
Dr.551.1.S1_at	or111-3	A	-1.2	NC	0.5		A	0.8	NC	0.037834
Dr.10463.1.S1_at	or115-1	A	-2.1	NC	0.805147		A	0.6	NC	0.151871
Dr.550.1.S1_at	or111-5	A	-0.3	NC	0.5		A	1.6	NC	0.5
Dr.8328.1.S1_at	hand2	P	0.5	I	1e-06		P	-0.6	D	0.999729
Dr.10456.1.S1_at	ednrb1	M	-0.5	NC	0.507459		A	0.1	NC	0.5
Dr.12620.1.S1_at	angpt2	A	2.8	NC	0.244512		A	1.8	NC	0.477632
Dr.350.1.S1_at	rxrbb	A	1.7	NC	0.5		A	-0.6	NC	0.5
Dr.8079.1.S1_at	vdra	M	0.1	NC	0.574166		A	1	NC	0.368216
Dr.8084.1.S1_at	bon	P	-0.4	NC	0.514916		A	0.4	NC	0.5
Dr.24894.1.S1_at	wnt10b	A	1.3	NC	0.3824		A	0	NC	0.396744
Dr.549.1.S1_at	or111-7	A	0.4	NC	0.5		A	1.3	NC	0.33357
Dr.8072.1.S1_at	dbx1b	A	-3.8	D	0.999351		A	-0.1	NC	0.922359
Dr.10726.1.S1_at	oprm1	A	-0.2	NC	0.755488		A	0.5	NC	0.5
Dr.553.1.S1_at	or111-10	P	-0.2	NC	0.5		A	1	NC	0.306825
Dr.570.1.S1_at	lhx3	A	-0.2	NC	0.673203		A	0	NC	0.507459
Dr.20046.1.S1_at	nfe2	A	-0.1	NC	0.5		P	0.6	NC	0.462755
Dr.624.1.S1_at	rxrab	A	-0.1	NC	0.5		A	-0.1	NC	0.5
Dr.5753.1.S1_at	shhb	P	-1.6	D	1		P	-2.3	D	0.998918
Dr.24962.1.S1_at	rapsn	A	0.5	NC	0.058125		A	-1.7	NC	0.5
Dr.25266.1.S1_at	spaw	A	-0.3	NC	0.5		A	0.5	NC	0.5
Dr.128.1.S1_at	dlx1a	A	0.5	NC	0.5		A	-0.7	NC	0.631784
Dr.10342.1.S1_at	nkx2.1a	A	-0.2	NC	0.699711		A	-0.5	NC	0.5
Dr.8216.1.S1_at	gata4	A	-0.6	NC	0.930191		A	-1.4	NC	0.5
Dr.592.1.S1_at	foxd5	P	-3.3	D	1		P	-2.2	D	1
DrAffx.1.1.S1_at	cebp1	A	0.3	NC	0.440543		A	-0.2	NC	0.815287
DrAffx.1.1.S1_x_at	cebp1	A	-0.8	NC	0.537245		P	0	NC	0.631784
Dr.8099.1.S1_at	exorh	A	2	NC	0.227243		A	1.2	NC	0.35421
Dr.10471.1.S1_at	neurog3	A	-1	NC	0.652721		A	-1	NC	0.5
Dr.12616.1.S1_at	efnb1	A	1.4	NC	0.051889		A	0.1	NC	0.014343
Dr.12429.1.S1_s_at	LOC100332751 /// nitr4a	A	2.3	NC	0.3824		A	-1	NC	0.55207
Dr.21073.1.S1_s_at	nitr3a	A	-1.3	NC	0.5		A	0	NC	0.5
Dr.12404.1.S1_at	nitr1i	A	0.3	NC	0.33357		A	1.1	NC	0.477632
Dr.12405.1.S1_s_at	LOC100332464 /// nitr2b	A	-2.7	NC	0.971759		A	-1.8	NC	0.955585
Dr.625.1.S1_at	snai1b	A	-1.4	NC	0.5		A	-0.1	NC	0.5
Dr.8069.1.S1_at	cryaba	A	1.1	NC	0.485084		A	-0.2	NC	0.418517
Dr.20039.1.S1_at	pnx	P	-3	D	1		P	-1.2	D	0.999857
Dr.24255.1.S1_at	tshb	A	-1.7	NC	0.5		A	2.6	NC	0.064935
Dr.5754.1.S1_at	msxa	A	1.5	NC	0.6176		A	2.9	NC	0.083222
Dr.11728.1.S1_at	twsg1b	P	0	NC	0.5		P	0.3	NC	0.5
Dr.12407.1.S1_at	nitr3b	A	-0.5	NC	0.566823		A	0	NC	0.368216
Dr.5335.1.S1_at	pl10	P	0.7	NC	0.156309		A	0.2	NC	0.5
Dr.5335.1.S2_at	pl10	P	-0.3	D	0.999996		P	-0.7	D	0.999592
Dr.24753.1.S1_at	ccnd1	P	-1.1	D	1		P	-0.4	NC	0.925041
Dr.24753.1.S2_at	ccnd1	P	-0.9	D	1		P	-0.4	MD	0.997333
Dr.8215.1.A1_at	sox21a	P	0.4	NC	0.007152		P	-1.3	D	0.999999
Dr.10532.1.S1_at	map2k6	P	0	NC	0.5		P	-0.1	NC	0.5
Dr.24797.1.S1_at	msxc	P	0.3	I	0.001226		P	0.1	NC	0.5
Dr.20143.1.S1_at	her3	P	-11	D	1		P	-8.4	D	1
Dr.1468.1.S1_at	ntla	P	-1.1	D	1		P	-0.5	NC	0.996252
Dr.1867.1.S1_at	sms	P	0.2	NC	0.5		P	0	NC	0.5
Dr.10718.1.S1_at	neurod4	P	0.9	I	0.00057		P	-0.1	NC	0.5
Dr.613.1.S1_at	stom	P	0	NC	0.5		P	0	NC	0.5
Dr.613.1.S2_at	stom	P	0	NC	0.5		P	-0.1	NC	0.5
Dr.11836.1.S1_at	cdx4	P	-0.9	D	1		P	-1	D	0.999995
Dr.542.1.S1_at	mdm2	P	0.1	NC	0.5		P	-0.3	NC	0.946094
Dr.6988.1.S1_at	admp /// LOC100333700	P	-0.1	NC	0.5		P	-0.2	NC	0.320081
Dr.5788.1.S1_at	dlx3b	P	0.2	NC	0.492541		P	-0.1	NC	0.5
Dr.8179.1.S1_at	nrf1	P	0	NC	0.5		P	-0.2	NC	0.755488
Dr.615.1.S1_at	six3b	P	-1.1	D	0.999999		P	-1.3	D	0.999999
Dr.800.1.S1_at	smn1	P	-0.1	NC	0.5		P	0	NC	0.5
Dr.3.1.S1_at	atp1b3a	P	0.2	NC	0.205324		P	0	NC	0.5
Dr.8126.1.S1_at	fli1a	A	0.7	NC	0.09528		A	0	NC	0.174908
Dr.555.1.S1_at	neurog1	P	-3.5	D	1		P	-3	D	1
Dr.194.1.S1_at	rarga	P	0.1	NC	0.36119		P	-0.2	NC	0.66643
Dr.8055.1.S1_at	lmnb2	P	-0.2	NC	0.5		A	0.3	NC	0.055984
Dr.8150.2.S1_a_at	stat3	P	0.3	NC	0.170131		P	0.7	I	0.000357
Dr.12720.1.S1_at	zdhhc5	P	0.2	NC	0.35421		P	0	NC	0.5
Dr.8171.1.S1_at	psen2	P	0.1	NC	0.5		P	-0.1	NC	0.5
Dr.10331.1.S1_at	cry4	P	-0.2	NC	0.5		P	-0.6	NC	0.974094
Dr.10183.1.S1_s_at	egr1	A	-1.3	NC	0.946094		A	-0.1	NC	0.232922
Dr.10183.1.S2_at	egr1	A	-0.3	NC	0.829869		P	-0.4	NC	0.815287
Dr.10204.1.S1_at	adar	P	-0.1	NC	0.514916		P	-0.2	NC	0.673203
Dr.4801.1.S1_at	gart	P	-0.2	NC	0.805147		P	0	NC	0.5
Dr.10438.1.S1_at	atp1a2a	A	0.1	NC	0.5		A	0.2	NC	0.485084
Dr.637.1.S1_at	cdh2	P	-0.5	D	0.999261		P	-0.8	NC	0.972947
Dr.637.1.S2_at	cdh2	P	-0.6	D	1		P	-0.9	D	1
Dr.26.1.S1_at	egr2b	P	2.5	I	0		P	-0.4	D	0.999533
Dr.15055.1.S1_at	cxcr4a	P	-2.1	D	1		P	-0.9	D	0.999979
Dr.10446.1.S1_at	twsg1a	A	0.7	NC	0.610447		A	3.7	NC	0.062599
Dr.10446.1.S2_at	twsg1a	P	0.2	NC	0.433177		P	0.4	NC	0.28741
Dr.8047.1.S1_at	mhc2dab	A	-0.2	NC	0.5		A	0.2	NC	0.046197
Dr.5764.1.S1_at	ephb4a	A	2.7	NC	0.418517		A	0.2	NC	0.652721
Dr.8100.1.S1_at	gata5	P	-0.8	D	1		P	-0.9	D	0.999979
Dr.431.1.S1_at	her6	P	0	NC	0.5		P	0.3	MI	0.002517
Dr.8166.1.S1_at	gsk3b	P	-0.1	NC	0.5		P	0.9	I	0.000841
Dr.8173.1.S1_at	pbx3b	P	-0.4	NC	0.603256		P	0.5	NC	0.189741
Dr.8122.1.S1_a_at	ikzf1	A	1.3	NC	0.062599		A	3.3	NC	0.089099
Dr.1401.1.S1_at	eve1	P	-0.8	D	1		P	-0.5	MD	0.997333
Dr.15718.1.S1_at	hoxa13b	A	-1.9	NC	0.988734		A	0.1	NC	0.5
Dr.8174.1.S1_at	ptpra	P	0	NC	0.3824		P	-0.2	NC	0.743593
Dr.31.1.S1_at	nkx2.2a	A	2.4	NC	0.347279		A	-0.1	NC	0.5
Dr.4964.1.S1_at	hoxd4a	P	-0.7	NC	0.946094		P	-1	D	0.999983
Dr.1462.1.S1_at	her1	P	-0.1	NC	0.5		P	-0.1	NC	0.5
Dr.5693.1.S1_at	myod1	P	-1.2	D	0.999989		P	-0.3	D	0.999689
Dr.15721.1.S1_at	cx27.5	A	1.1	NC	0.5		A	-2.1	NC	0.624713
Dr.5572.1.S1_at	hoxb5a	P	-0.2	NC	0.995066		P	-0.4	NC	0.970527
Dr.5760.1.S1_at	acvr1b	A	-0.7	NC	0.843691		A	0.6	NC	0.5
Dr.20198.1.S1_a_at	hsp70 /// hsp70l /// mcm5 /// zgc:174006	P	0.3	I	0		P	0.3	I	5e-06
Dr.8172.1.S1_at	pbx1a /// zgc:158824	A	0.2	NC	0.35421		A	-0.6	NC	0.5
Dr.21071.1.S1_s_at	pbx1a	A	-1.9	NC	0.631784		A	-1.9	NC	0.5
Dr.498.1.S1_at	eng2b	A	1.5	NC	0.5		P	-1	D	1
Dr.543.1.S1_a_at	cyp19a1a	A	-0.4	NC	0.44793		A	-1.3	NC	0.5
Dr.12588.1.S1_at	tlx2	A	1.1	I	8e-06		P	-0.2	NC	0.930191
Dr.8239.1.S1_at	p2rx3a	A	-0.1	NC	0.5		P	-0.1	NC	0.462755
Dr.20960.1.S1_at	ndr1	A	0.9	NC	0.127011		A	-0.1	NC	0.5
Dr.5778.1.S1_at	mstnb	A	0.2	NC	0.3824		A	-0.3	NC	0.843691
Dr.510.1.S1_at	hoxc3a	P	0	NC	0.957311		P	-0.8	D	0.99776
Dr.473.1.S1_at	inhbb	P	0.8	I	3e-06		P	0	NC	0.5
Dr.5766.1.S1_at	ephb4b	P	0.4	NC	0.274798		P	0.1	NC	0.3824
Dr.20061.1.S1_at	tcf3	P	0.3	NC	0.083222		P	0.1	NC	0.5
Dr.567.2.S1_a_at	bmp4	P	0	NC	0.5		P	0.5	I	0.000205
Dr.8169.1.S1_at	elk4	A	1.4	NC	0.306825		A	-3.3	NC	0.980151
Dr.620.1.S1_at	glra1	A	-0.7	NC	0.887899		A	0.5	NC	0.5
Dr.8104.1.S1_at	nr6a1a	P	-0.1	NC	0.5		P	-0.5	NC	0.5
Dr.8185.2.S1_a_at	hoxa1a	A	-0.1	NC	0.574166		A	0	NC	0.5
Dr.532.1.S1_at	ptch2	A	-1.8	NC	0.778357		A	1.6	NC	0.042689
Dr.5748.1.S1_at	rag1	A	-0.2	NC	0.5		A	0.8	NC	0.023735
Dr.14.1.S1_at	pou6f1	P	-0.7	D	0.998613		P	-0.1	NC	0.5
Dr.496.1.S1_at	eng2a	P	-2.2	D	1		P	-0.6	D	0.998848
Dr.12384.1.S1_at	glra3	A	-0.5	NC	0.238679		A	2.4	NC	0.074959
Dr.10675.1.S1_at	glra4a	A	1.3	NC	0.28741		A	-0.1	NC	0.631784
Dr.5743.1.S1_at	rag2	A	-0.2	NC	0.805147		A	0.7	NC	0.268596
Dr.114.1.S1_at	ihhb	P	-1.2	NC	0.673203		M	-0.5	NC	0.566823
Dr.575.1.S1_at	oprd1a	A	-2.1	NC	0.529811		A	-2.3	NC	0.5
Dr.15710.1.S1_at	npy8ar	A	0.3	NC	0.514916		A	0.3	NC	0.5
Dr.463.1.S1_at	her5	P	-1.9	D	1		P	-2.6	D	1
Dr.8167.1.S1_a_at	srf	A	-0.4	NC	0.673203		A	0.6	NC	0.5
Dr.16112.1.S1_at	ompb	A	0.4	NC	0.278301		A	0.5	NC	0.5
Dr.15712.1.S1_at	npy	A	2.2	I	0.000955		A	0.2	NC	0.5
Dr.25203.1.S1_at	mc1r	A	-0.1	NC	0.783877		A	-1.3	NC	0.673203
Dr.8192.1.S1_at	hoxc1a	A	-3.3	D	0.999822		A	-0.7	NC	0.955585
Dr.1460.1.S1_at	her2	P	1.4	I	0		P	-0.8	D	0.999999
Dr.509.1.S1_at	hoxb6a	A	-0.6	NC	0.35421		P	-0.1	NC	0.901514
Dr.20068.1.S1_at	mt	A	-0.1	NC	0.5		A	0.7	NC	0.5
Dr.23453.1.S1_s_at	ret1	A	2.3	NC	0.455335		A	0.6	NC	0.5
Dr.15722.1.S1_at	ache	A	0.1	NC	0.28741		A	0	NC	0.5
DrAffx.1.2.S1_at	LOC100334495	P	0	NC	0.5		A	1.4	NC	0.006789
Dr.20050.1.S1_at	has3	P	-0.5	NC	0.5		A	-0.9	NC	0.5
Dr.15720.1.S1_at	cx55.5	A	0	NC	0.5		A	0.4	NC	0.134962
Dr.24961.1.S1_at	chrm2a	A	-2.2	NC	0.970527		A	-0.4	NC	0.805147
Dr.15701.1.S1_at	wnt1	A	-0.2	NC	0.5		A	0.5	NC	0.189741
Dr.8141.1.S1_at	---	A	-0.9	NC	0.529811		A	1.7	NC	0.205324
Dr.10459.1.S1_at	cx44.1	A	-1.2	NC	0.5		A	-1.7	NC	0.71893
Dr.8140.1.S1_at	ft1	A	-0.5	NC	0.5		A	0.6	NC	0.425834
Dr.8326.1.S1_at	gpr173	P	-0.4	NC	0.596031		M	0.8	NC	0.5
Dr.15702.1.S1_at	or107-1	A	-0.2	NC	0.5		A	2.4	NC	0.033439
Dr.15711.1.S1_at	npy4r	A	-0.3	NC	0.5		M	0.7	NC	0.5
Dr.5739.1.S1_at	npy8br	A	0.5	NC	0.194853		A	0.2	NC	0.210683
Dr.15706.1.S1_at	or102-1	A	-0.4	NC	0.522368		A	-0.2	NC	0.544665
Dr.19571.1.S1_at	or111-8	A	-0.1	NC	0.5		A	0.2	NC	0.244512
Dr.15703.1.S1_at	or102-3	A	1	NC	0.147517		A	1.2	NC	0.130945
Dr.20032.1.S1_at	mc5rb	A	-0.2	NC	0.477632		A	0.1	NC	0.5
Dr.15704.1.S1_at	or102-2	P	-1.1	NC	0.891423		A	-0.1	NC	0.216123
Dr.24965.1.S1_at	mc3r	A	-0.5	NC	0.5		A	0.6	NC	0.389553
Dr.20030.1.S1_at	mc4r	A	0.9	NC	0.340398		A	1.1	NC	0.5
Dr.5783.1.S1_at	or111-1	A	-0.2	NC	0.5		A	1	NC	0.039399
Dr.5784.1.S1_at	or111-4	A	0.2	NC	0.71893		A	-0.3	NC	0.5
Dr.19906.1.S1_at	or111-11	A	-1.3	NC	0.89823		A	-1.1	NC	0.922359
Dr.19907.1.S1_at	or111-6	P	-2.7	NC	0.983483		A	0	NC	0.5
Dr.15705.1.S1_at	or102-4	A	1.8	NC	0.5		A	1.9	NC	0.5
Dr.10328.1.S1_at	or115-15	A	0.5	NC	0.5		A	-1.2	NC	0.5
Dr.20031.1.S1_at	mc5ra	A	-2.1	NC	0.820232		A	0.4	NC	0.151871
Dr.8183.1.S1_at	hoxa11a	A	-0.2	NC	0.767078		M	0.2	NC	0.5
Dr.15707.1.S1_at	or119-2	A	-1	NC	0.99029		A	2.1	NC	0.477632
Dr.19908.1.S1_s_at	or103-5	A	-0.5	NC	0.5		A	-0.7	NC	0.693175
Dr.8157.1.S1_at	or111-9	A	0.1	NC	0.5		A	0.3	NC	0.5
Dr.10339.1.S1_at	or115-10	A	-1.7	NC	0.794676		A	-0.9	NC	0.66643
Dr.24964.1.S1_at	mc2r	A	0.3	NC	0.048036		A	3.2	NC	0.326797
Dr.15715.1.S1_at	hoxc12b	P	-0.4	NC	0.87684		A	0.2	NC	0.389553
Dr.19904.1.S1_at	hoxa9b	P	-0.4	NC	0.992848		P	-0.4	D	0.999211
Dr.627.1.S1_at	mhc2deb	A	-2.2	NC	0.5		A	1.5	NC	0.134962
Dr.20967.1.S1_at	mhc2a	A	0.5	NC	0.485084		A	-0.2	NC	0.559457
Dr.5787.1.S1_at	mhc2dcb	A	1.8	NC	0.5		P	-0.5	NC	0.5
Dr.15709.1.S1_at	ntf7	A	0.7	NC	0.5		A	-1	NC	0.5
Dr.19905.1.S1_at	hoxa5a	A	-0.3	NC	0.935065		M	-0.3	NC	0.971759
Dr.5789.1.S1_at	msxd	P	0.4	NC	0.28741		P	0	NC	0.5
Dr.25176.1.S1_at	hdac1	P	0	NC	0.5		P	-0.1	NC	0.5
Dr.8127.1.S1_at	ube2i	P	-0.1	NC	0.5		P	0	NC	0.5
Dr.1691.1.S1_at	LOC100330864	P	0	NC	0.5		P	-0.2	NC	0.930191
Dr.4957.1.S1_at	mcl1a	P	0.2	NC	0.003166		P	0.1	NC	0.5
Dr.11843.1.S1_at	psmb6	P	-0.2	NC	0.749578		P	-0.2	NC	0.743593
Dr.10201.1.S1_at	sepw1	P	0.1	NC	0.5		P	-0.1	NC	0.5
Dr.20958.1.S1_at	dld	P	0.5	I	1.1e-05		P	0.8	I	0
Dr.3743.1.S1_at	wdr43	P	-0.3	D	0.999997		P	-0.2	NC	0.825092
Dr.1280.1.A1_at	cebpd	P	0.1	NC	0.5		P	-0.4	D	0.999901
Dr.1280.1.A2_at	cebpd	A	0.9	NC	0.411228		A	0.3	NC	0.156309
Dr.1566.1.S1_at	adh5	P	0.1	NC	0.5		P	0	NC	0.5
Dr.2952.1.S1_at	selt1a	P	0	NC	0.5		P	-0.2	NC	0.829869
Dr.10136.1.S1_at	gng3	A	3.1	NC	0.058125		A	1.1	NC	0.189741
Dr.8039.1.S2_at	kdrl	A	-0.2	NC	0.340398		P	0.1	NC	0.33357
Dr.4129.1.S1_at	lamb1a	P	0	NC	0.5		P	-0.2	NC	0.925041
Dr.1505.1.S1_at	sf3b4	P	0.1	NC	0.5		P	0	NC	0.5
Dr.9928.1.S1_at	dap1b	P	0	NC	0.5		P	-0.1	NC	0.5
Dr.3336.1.S1_at	meis1	P	0.2	NC	0.5		P	-0.7	D	0.999993
Dr.20910.1.S1_at	sox19a	P	-0.1	NC	0.5		P	-0.2	NC	0.5
Dr.20027.1.S1_at	znf703	P	0.6	I	0		P	0.4	I	1e-05
Dr.2083.1.S1_at	ruvbl1	P	0	NC	0.5		P	-0.1	NC	0.5
Dr.5565.1.S1_at	selm	P	-0.1	NC	0.5		P	0.2	NC	0.433177
Dr.1168.1.S1_at	caspa	A	-1.8	NC	0.92087		A	3.2	NC	0.036319
Dr.5757.1.S1_at	cyp26a1	P	-1	D	1		P	0	NC	0.5
Dr.8329.1.S1_at	pycard	P	0.8	I	0.000133		P	-0.3	NC	0.944016
Dr.3278.1.S1_at	tradd	P	0.2	MI	0.002517		P	0	NC	0.5
Dr.74.1.S1_at	hoxb1b	P	-0.2	NC	0.930191		P	-0.1	NC	0.5
Dr.8955.1.S1_at	six2a	A	1.3	NC	0.5		P	-0.4	NC	0.90472
Dr.534.1.S1_at	emx3	P	0.6	I	0.000271		P	-1.1	D	0.998848
Dr.17434.1.S1_a_at	ints7	P	0.2	NC	0.5		P	-0.3	NC	0.922359
Dr.15717.1.S1_at	hoxb1a	P	0	NC	0.5		P	0.2	NC	0.268596
Dr.1463.1.S1_at	bmp2a	P	-1.9	D	0.999996		P	-0.6	D	0.998233
Dr.12617.1.A1_at	efnb3b	P	0.2	NC	0.5		P	0.1	NC	0.5
Dr.25329.1.S1_at	tnnc1	A	-0.1	NC	0.368216		A	0.2	NC	0.268596
Dr.28.1.S1_at	bad	P	0.2	NC	0.072349		P	0	NC	0.5
Dr.7873.1.S1_at	gpr85	P	0.2	NC	0.5		A	0.2	NC	0.5
Dr.8289.1.S1_at	bmpr1ba	P	-1.1	D	0.999991		P	-1	D	0.999999
Dr.7957.1.S1_at	psmb8	A	-0.7	NC	0.5		A	-1	NC	0.5
Dr.10433.1.S1_at	cry2a	A	0.1	NC	0.425834		A	0.9	NC	0.596031
Dr.17482.1.S1_at	c1orf109	P	-0.4	D	0.999809		P	-0.4	D	0.999822
Dr.9405.1.S1_at	arl13b	P	-0.1	NC	0.5		P	0.1	NC	0.403969
Dr.18300.1.S1_at	dt1p1a10l	P	-0.1	NC	0.5		P	-0.2	NC	0.843691
Dr.5731.1.S1_at	hoxc9a	P	0	NC	0.5		P	-0.2	NC	0.916778
Dr.11847.1.S1_s_at	notch1a	P	0	NC	0.5		P	-0.3	NC	0.995812
Dr.11847.1.S1_x_at	notch1a	A	-0.4	NC	0.5		A	-3	NC	0.820232
Dr.10716.1.S1_at	slit3	A	0.6	NC	0.5		A	0.2	NC	0.5
Dr.25188.1.S1_at	clock3	P	-0.6	NC	0.843691		P	0.1	NC	0.5
Dr.8085.1.S1_at	frzb	P	-0.4	D	0.999981		P	0.1	NC	0.5
Dr.10489.1.S1_at	LOC100331671	P	-0.2	NC	0.544665		P	-0.5	NC	0.884295
Dr.12618.1.S1_at	---	P	-0.8	D	1		P	-0.4	D	0.998124
Dr.5742.1.S1_at	efnb2a	P	-0.1	NC	0.5		M	-0.2	NC	0.843691
Dr.5730.1.S1_at	hoxa9a	P	-1.1	D	0.999996		P	-0.4	NC	0.992848
Dr.15714.1.S1_at	hoxd9a	P	-0.3	D	0.998526		P	-0.1	NC	0.71893
Dr.25210.1.S1_at	arntl1a /// arntl1b	M	-0.4	NC	0.699711		A	0.8	NC	0.227243
Dr.26439.1.S1_at	nrarpb	P	-1.3	D	0.999986		A	-0.2	NC	0.794676
Dr.5768.1.S1_at	evx2	A	-0.5	NC	0.5		A	0.5	NC	0.293817
Dr.24963.1.S1_at	cntn1a	A	-1.2	NC	0.891423		A	-2.1	NC	0.930191
Dr.25758.1.S1_at	LOC100330367	P	0.4	NC	0.5		P	0.3	NC	0.368216
Dr.5775.1.S1_at	fgf3	A	-1.8	D	0.999765		A	-0.3	NC	0.843691
Dr.10338.1.S1_at	pyya	A	0.7	NC	0.051889		A	-0.7	NC	0.5
Dr.495.1.S1_at	eng1a	A	-1.8	NC	0.5		A	0.8	NC	0.300289
Dr.5770.1.S1_at	gdf6b	A	0.4	NC	0.5		A	0.6	NC	0.055984
Dr.8119.1.S1_at	nog3	A	-0.4	NC	0.5		A	-0.3	NC	0.5
Dr.5758.1.S1_at	hoxd10a	P	-0.2	NC	0.749578		P	-0.4	NC	0.994204
Dr.5756.1.S1_at	hoxb5b	P	-0.4	D	0.999835		P	-0.3	NC	0.93967
Dr.5769.1.S1_at	hoxd13a	A	-1.6	NC	0.5		A	-0.9	NC	0.673203
Dr.10666.1.S1_at	hoxa11b	A	-3.3	NC	0.976265		P	-0.5	D	0.999667
Dr.15716.1.S1_at	hoxb4a	P	0	NC	0.5		P	0.2	NC	0.5
Dr.5734.1.S1_at	hoxc4a	A	-1	NC	0.90472		P	-0.3	NC	0.507459
Dr.5752.1.S1_at	hoxc5a	P	-1.4	NC	0.990765		P	-0.7	NC	0.986965
Dr.5735.1.S1_at	hoxc6a	P	-1	D	0.999533		P	-0.5	NC	0.960601
Dr.5729.1.S1_at	hoxc6b	P	-1.3	D	0.999999		P	-1.2	D	0.999908
Dr.23439.2.S1_s_at	LOC100333772 /// zgc:111913 /// zp2 /// zp2.2 /// zp2.3 /// zp2.5	P	0.2	NC	0.055984		P	0.1	NC	0.5
Dr.8194.1.S1_at	opn1sw1	A	2.2	NC	0.5		A	2.6	NC	0.134962
Dr.5479.1.S1_at	rbp4	P	-0.2	NC	0.916778		P	-0.3	NC	0.951964
Dr.20373.1.S2_at	mdka	P	0.9	I	5e-06		P	0.1	NC	0.5
Dr.822.1.S3_at	cxcl12a	P	-0.4	D	0.999307		P	-0.3	NC	0.995327
Dr.822.1.S2_at	cxcl12a	P	-0.2	NC	0.975199		P	-0.2	NC	0.778357
Dr.1330.1.S1_at	sepp1a	P	-0.3	D	0.999966		P	-0.5	D	0.999977
Dr.265.1.S1_at	erh	P	0.1	NC	0.5		P	0.1	NC	0.403969
Dr.3880.1.S2_at	baxa	P	0.1	NC	0.5		P	0	NC	0.5
Dr.2914.1.S1_at	mylz2	A	1	NC	0.3824		A	2.1	NC	0.194853
Dr.2914.1.S2_at	mylz2	A	-2.3	NC	0.5		A	2.5	NC	0.064935
Dr.20167.1.S1_at	tnw	A	-0.1	NC	0.922359		A	2.2	NC	0.010207
Dr.25683.1.S1_at	ctsl1b /// LOC100001785 /// MGC174152 /// MGC174155 /// MGC174857 /// wu:fa26c03 /// wu:fb37b09 /// zgc:174153 /// zgc:174855	P	-0.6	D	1		P	-0.2	NC	0.755488
Dr.25147.1.S1_at	zp3b	P	0.2	NC	0.485084		P	0.1	NC	0.320081
Dr.3986.1.S1_at	nr2f2	A	-0.4	NC	0.948111		P	-0.7	NC	0.995066
Dr.3986.1.S2_at	nr2f2	P	0.5	NC	0.055984		P	-0.5	D	0.999983
Dr.4387.1.S1_at	krt4	P	-0.1	NC	0.5		P	0	NC	0.5
Dr.574.1.S1_at	dlb	P	0.8	I	1e-06		P	0.1	NC	0.3824
Dr.633.1.S1_at	rpl13a	P	0	NC	0.5		P	0	NC	0.5
Dr.24802.1.S1_a_at	hspa8	P	0	NC	0.5		P	0	NC	0.5
Dr.1065.1.S1_at	rpsa	P	0.1	NC	0.5		P	0	NC	0.5
Dr.17536.1.S1_at	tpt1	P	0.1	NC	0.5		P	0	NC	0.5
Dr.24686.1.S1_at	rpl12	P	0.1	NC	0.5		P	0	NC	0.5
Dr.664.1.S1_at	tuba8l4	P	0	NC	0.5		P	-0.1	NC	0.5
Dr.26116.1.S1_at	hspa5	P	0.3	I	3.4e-05		P	-0.2	NC	0.992071
Dr.19223.1.S2_at	aldocb	A	0.2	NC	0.5		P	0.1	NC	0.99029
Dr.19223.1.S1_at	aldocb	A	0.5	NC	0.174908		P	0.2	NC	0.5
Dr.1192.1.S1_a_at	ptgds /// zgc:153154	P	-0.6	D	1		P	0	NC	0.5
Dr.1192.1.S1_at	ptgds	P	-0.6	D	1		P	0.1	NC	0.5
Dr.24671.1.S1_at	rpl27	P	0	NC	0.5		P	-0.1	NC	0.5
Dr.1329.1.S1_at	rpl10	P	0.1	NC	0.5		P	0	NC	0.5
Dr.11310.1.S1_at	tuba1l	P	0	NC	0.5		P	-0.2	NC	0.974094
Dr.1339.1.S1_at	rps11	P	0	NC	0.5		P	0	NC	0.5
Dr.25556.1.S1_at	krt15	A	-0.4	NC	0.884295		A	-0.2	NC	0.953803
Dr.4980.1.S1_at	glulb	P	0	NC	0.5		P	0	NC	0.5
Dr.4960.1.S1_a_at	mdh1a /// mdh1b	P	0	NC	0.5		P	-0.1	NC	0.5
Dr.4960.1.S1_at	mdh1a /// mdh1b	P	0	NC	0.5		P	0.1	NC	0.5
Dr.1313.1.S1_at	rpl18a	P	0.1	NC	0.5		P	0.1	NC	0.5
Dr.1000.1.S1_at	hdlbp	P	0.1	NC	0.5		P	0	NC	0.5
Dr.6348.1.S1_at	vil1l	A	0.1	NC	0.5		A	0.7	NC	0.174908
Dr.8018.1.S1_at	ggct	A	-0.3	NC	0.5		A	0.4	NC	0.35421
Dr.20598.1.S1_at	eif3d	P	0	NC	0.5		P	0	NC	0.5
Dr.908.1.S1_at	eef2b	P	0.1	NC	0.5		P	0	NC	0.5
Dr.19225.1.S1_at	aldoaa	P	0	NC	0.5		P	0	NC	0.5
Dr.383.1.A1_at	serbp1	P	0	NC	0.5		P	-0.2	NC	0.581483
Dr.1150.1.S1_at	pfn2	P	0.1	NC	0.5		P	0.1	NC	0.5
Dr.5555.1.S1_at	ccna1	P	0	NC	0.5		A	-0.1	NC	0.5
Dr.24815.1.S1_at	rpl13	P	0	NC	0.5		P	-0.1	NC	0.5
Dr.12439.1.S1_at	zgc:56493	P	0	NC	0.5		P	0	NC	0.5
Dr.1347.1.S1_at	rpl4	P	0	NC	0.5		P	0	NC	0.5
Dr.6928.1.S1_at	cct6a	P	0	NC	0.5		P	0.1	NC	0.5
Dr.23436.1.S1_at	tuba4l	P	0	NC	0.5		P	-0.2	NC	0.5
Dr.20115.1.S1_at	cfl1	P	-0.1	NC	0.5		P	0	NC	0.5
Dr.899.1.S1_at	slc25a3	P	0.1	NC	0.5		P	-0.1	NC	0.5
Dr.7616.1.A1_s_at	tkt	P	0.2	NC	0.274798		P	0.1	NC	0.5
Dr.1212.1.S1_at	ccng1	P	0.1	NC	0.5		P	0.1	NC	0.12316
Dr.24203.1.S1_at	h1m	P	0	NC	0.5		M	0.2	NC	0.5
Dr.22945.1.S1_at	LOC795535	A	2.2	NC	0.326797		A	0.5	NC	0.425834
Dr.59.1.S1_at	anxa1a	P	0	NC	0.5		P	-0.3	MD	0.997483
Dr.2253.1.S1_at	acadl	P	0.7	NC	0.200047		P	-0.1	NC	0.5
Dr.428.1.S1_at	mid1ip1	P	0.5	I	1e-06		P	-0.2	NC	0.652721
Dr.20805.1.S1_at	bzw1b	P	0.1	NC	0.5		P	-0.4	D	0.998009
Dr.3447.1.S1_at	rps21	P	0	NC	0.5		P	-0.2	NC	0.5
Dr.2430.1.S1_at	aldh7a1	P	-0.3	NC	0.951964		P	-0.3	NC	0.772757
Dr.18836.1.A1_at	hnrnpab	P	0.1	NC	0.5		P	0	NC	0.5
Dr.5705.1.S1_at	rps3	P	0.1	NC	0.5		P	0	NC	0.5
Dr.1778.1.S1_at	sdcbp	P	0	NC	0.5		P	0	NC	0.5
Dr.1201.1.S1_at	s100a10b	P	0.8	I	1e-06		P	0.2	NC	0.313422
Dr.7343.1.S1_at	acadm	P	0.4	I	0.000177		P	0.2	NC	0.032071
Dr.7337.1.S1_at	slc16a3	P	0.1	NC	0.5		P	-0.4	NC	0.5
Dr.10279.1.S1_at	h3f3a	P	0	NC	0.5		P	-0.1	NC	0.5
Dr.14888.1.A1_at	zgc:171779	P	0	NC	0.5		P	0	NC	0.5
Dr.5220.1.S1_at	zgc:55941	A	1.2	NC	0.221643		A	-0.3	NC	0.5
Dr.1081.1.S1_at	eef1b2	P	0.1	NC	0.5		P	0.1	NC	0.5
Dr.5438.1.S1_at	arf1l	P	-0.2	NC	0.5		P	0.2	NC	0.462755
Dr.4711.1.S1_at	rac1	P	0.1	NC	0.5		P	0.1	NC	0.5
Dr.5594.1.S1_at	psmb3	P	0.1	NC	0.5		P	-0.1	NC	0.5
Dr.645.1.S1_at	rpl30	P	0	NC	0.5		P	0	NC	0.5
Dr.876.1.S1_at	rpl5a	P	0	NC	0.5		P	0	NC	0.5
Dr.2363.1.S1_at	tagln2	P	-0.4	D	0.999999		P	-0.2	NC	0.5
Dr.7952.1.S1_at	pkm2a	P	0.3	NC	0.086123		M	0.4	NC	0.5
Dr.4905.1.S1_at	ucp1	A	-0.1	NC	0.049933		P	0.1	NC	0.5
Dr.1079.1.S1_at	cat	P	0.1	NC	0.268596		P	0	NC	0.5
Dr.15867.1.S1_at	rpl34	P	0.1	NC	0.5		P	0	NC	0.5
Dr.3817.1.S1_at	pdia4	P	0.3	I	0.000693		P	-0.4	D	0.997625
Dr.4746.1.S1_at	polr3e	P	-0.3	NC	0.994204		P	-0.5	D	0.999795
Dr.1214.1.S1_at	arl6ip1	P	0.2	NC	0.455335		P	0	NC	0.5
Dr.1388.1.S1_at	gspt1l	P	0	NC	0.5		P	-0.2	NC	0.783877
Dr.19224.1.S1_at	aldob	P	-0.1	NC	0.5		P	-0.1	NC	0.5
Dr.7036.1.S1_at	g3bp1	P	-0.2	NC	0.971759		P	-0.4	D	0.99978
Dr.895.1.S1_at	eif3s2	P	-0.1	NC	0.5		P	-0.2	NC	0.588772
Dr.2385.1.S1_at	ap2m1a	P	0.1	NC	0.5		P	0	NC	0.5
Dr.2536.1.S1_at	itm2bb	P	-0.1	NC	0.5		P	0.1	NC	0.5
Dr.24916.1.S1_at	mbd3b	P	0	NC	0.5		P	-0.2	NC	0.946094
Dr.15252.1.S1_at	atp5s	A	0.6	NC	0.074959		A	0.1	NC	0.815287
Dr.19937.1.S1_at	npm1	P	0.1	NC	0.5		P	0	NC	0.5
Dr.19937.1.S2_at	npm1	A	0.5	NC	0.5		A	-0.7	NC	0.5
Dr.5301.1.S1_at	LOC100334119 /// ywhabb	P	0	NC	0.5		P	0	NC	0.5
Dr.728.1.S1_x_at	dopey2 /// LOC100332484 /// LOC100332551 /// LOC100332822 /// LOC100333493 /// wu:fi09b08 /// zgc:165539 /// zgc:173770	P	0.1	NC	0.5		P	-0.2	NC	0.679919
Dr.4416.1.A1_at	tubb5	P	-0.3	NC	0.975199		P	-0.8	D	0.999999
Dr.898.1.S1_at	pgk1	P	0.6	I	5.9e-05		P	-0.1	NC	0.5
Dr.5434.2.A1_a_at	plp1b	A	0.3	NC	0.5		P	-0.6	NC	0.5
Dr.1043.1.S1_at	atp5g	P	0	NC	0.5		P	-0.1	NC	0.5
Dr.5435.1.S1_at	eif5	P	0.1	NC	0.5		P	-0.3	NC	0.993889
Dr.2413.1.S1_at	dusp1	P	0.2	NC	0.025906		P	0.1	NC	0.347279
Dr.756.1.S1_at	smarce1	P	0	NC	0.5		P	0	NC	0.5
Dr.20947.2.A1_a_at	nasp	P	-0.1	NC	0.5		P	0	NC	0.5
Dr.1068.1.S2_at	ywhaqb	P	0	NC	0.5		P	-0.1	NC	0.5
Dr.1068.1.S1_at	ywhaqb	P	0	NC	0.5		P	0	NC	0.5
Dr.6924.1.S1_at	ahcy	P	0.1	NC	0.5		P	-0.1	NC	0.5
Dr.7908.1.S2_at	calm1a	P	0.2	NC	0.039399		P	-0.2	NC	0.901514
Dr.7908.1.S1_at	calm1a	P	0.1	NC	0.5		P	-0.1	NC	0.5
Dr.709.1.S2_at	arf2	P	0.1	NC	0.5		P	0.1	NC	0.5
Dr.709.1.S1_at	arf2	P	0.1	NC	0.5		P	0	NC	0.5
Dr.5277.1.A1_at	rbm4.3	P	0	NC	0.5		P	-0.2	NC	0.522368
Dr.53.1.S1_at	cse1l	P	-0.1	NC	0.5		P	-0.3	NC	0.979234
Dr.20125.1.A1_at	zgc:111983	P	0.5	I	4.3e-05		P	-1.1	D	0.999998
Dr.20125.1.A1_s_at	zgc:111983	P	0.3	NC	0.016517		P	-0.9	D	0.999993
Dr.1108.1.S1_at	ddx39b	P	0.1	NC	0.5		P	0.1	NC	0.5
Dr.20022.1.S1_at	dnaja2l	P	0	NC	0.5		P	-0.1	NC	0.5
Dr.1051.1.S1_at	dldh	P	0	NC	0.5		P	-0.3	NC	0.872989
Dr.4718.1.S1_at	nup50	P	-0.1	NC	0.5		P	-0.2	NC	0.783877
Dr.26132.1.S1_at	pck1	A	-0.9	NC	0.953803		P	0.5	NC	0.5
Dr.1208.1.S1_at	rsl24d1	P	0	NC	0.5		P	-0.2	NC	0.5
Dr.2741.1.S1_at	rbb4	P	-0.1	NC	0.5		P	-0.3	NC	0.843691
Dr.25162.1.S1_at	dnmt1	P	0.1	NC	0.5		P	0	NC	0.5
Dr.10477.1.S1_at	nsa2	P	0	NC	0.5		P	0.1	NC	0.5
Dr.20935.1.S1_at	mylipa	P	-0.1	NC	0.5		P	-0.4	D	0.999104
Dr.203.1.S1_at	ivd	P	-0.1	NC	0.5		P	-0.2	NC	0.5
Dr.506.1.S1_at	cpvl	P	0.2	NC	0.055984		P	0.1	NC	0.33357
Dr.14079.1.S1_at	ywhai	P	-0.1	NC	0.5		P	-0.2	NC	0.946094
Dr.6714.1.S1_at	oaz1	P	0	NC	0.5		P	-0.1	NC	0.5
Dr.297.1.S1_at	ssr3	P	0.1	NC	0.5		P	-0.3	D	0.998983
Dr.1866.1.S1_at	ndfip1	P	0	NC	0.5		P	0.1	NC	0.411228
Dr.7936.1.A1_at	snrpb	P	0	NC	0.5		P	-0.1	NC	0.5
Dr.25140.1.S1_at	dnaja2	P	0.1	NC	0.5		P	0	NC	0.5
Dr.2619.1.S1_at	rbmx	P	0	NC	0.5		P	0.1	NC	0.5
Dr.2619.1.S2_at	rbmx	P	-0.5	D	0.999997		P	-0.6	D	1
Dr.737.1.A1_at	junbl	P	0.5	I	7.4e-05		P	0.5	I	3e-06
Dr.10320.1.S1_at	sgk1	P	0	NC	0.5		P	0.3	NC	0.003748
Dr.280.1.S1_at	ctnnb2	P	0.2	NC	0.09528		P	0	NC	0.5
Dr.1357.1.S1_at	cct8	P	0	NC	0.5		P	-0.1	NC	0.5
Dr.5434.3.S1_at	gpm6aa	A	-0.9	NC	0.686578		A	-0.2	NC	0.749578
Dr.20792.1.S1_at	srsf11	P	0.1	NC	0.5		P	0	NC	0.5
Dr.3613.1.S1_at	cp	P	0.2	NC	0.5		A	0.6	NC	0.028241
Dr.4823.1.S1_at	fzd7a	P	-0.2	NC	0.772757		P	-0.1	NC	0.529811
Dr.6001.1.S1_at	zfand5b	P	0.2	I	6.3e-05		P	0.1	NC	0.44793
Dr.983.1.S1_at	paics	P	0	NC	0.5		P	0	NC	0.5
Dr.18559.1.S1_at	tpm3	P	0.1	NC	0.5		P	0	NC	0.5
Dr.11239.1.S1_at	sdha	P	0.1	NC	0.5		P	-0.1	NC	0.5
Dr.4453.1.S1_at	ppp1r3b	P	0.2	NC	0.425834		P	0.1	NC	0.5
Dr.3564.1.S1_at	prp19	P	0	NC	0.5		P	0	NC	0.5
Dr.24685.1.S1_at	zgc:55970	P	-0.2	NC	0.965146		P	-0.1	NC	0.5
Dr.24507.1.S1_at	nfkbiab	P	-0.5	D	0.999885		P	-0.5	D	0.999618
Dr.6972.1.S1_at	lrpap1	P	0.2	NC	0.053906		P	0.1	NC	0.492541
Dr.16066.1.S1_at	ldhd	A	0.5	NC	0.5		A	0.4	NC	0.5
Dr.5675.1.S1_at	lsm14ab	P	0.1	NC	0.5		P	0	NC	0.5
Dr.9667.1.S1_at	dnajb11	P	0.4	I	0.000467		P	-0.3	NC	0.960601
Dr.20974.1.S1_at	zgc:55943 /// zgc:92140	P	0.1	NC	0.5		P	-0.2	NC	0.737535
Dr.5013.1.S2_at	max	P	0	NC	0.5		P	-0.1	NC	0.603256
Dr.5013.1.S1_at	max	P	-0.4	D	0.999997		P	-0.5	D	0.998696
Dr.17933.1.S1_at	calm3b	P	0.1	NC	0.5		P	0.2	NC	0.470189
Dr.1375.1.S1_at	psmc1a	P	0.1	NC	0.5		P	0	NC	0.5
Dr.5312.1.S1_at	abat	P	-0.1	NC	0.63881		P	0.2	NC	0.200047
Dr.10516.1.S1_at	fam46c	P	0	NC	0.5		P	0.7	I	6.3e-05
Dr.10516.1.S2_at	fam46c	A	-0.2	NC	0.679919		A	-0.1	NC	0.5
Dr.161.1.S1_at	eif3g	P	0	NC	0.5		P	0	NC	0.5
Dr.4907.1.S1_at	fgg	P	-0.4	NC	0.686578		P	-0.3	NC	0.799953
Dr.445.2.S1_a_at	rpn1	P	0.1	NC	0.5		P	-0.1	NC	0.772757
Dr.7692.1.A1_at	oclna	P	0.1	NC	0.5		P	0	NC	0.5
Dr.139.1.S1_at	tgif1	P	-0.5	D	1		P	-0.5	D	0.999963
Dr.1709.1.S1_at	rhogc	P	0.1	NC	0.5		P	-0.1	NC	0.5
Dr.941.1.S1_at	caprin1b	P	0.1	NC	0.5		P	-0.1	NC	0.5
Dr.3270.1.S1_at	arpc1a	P	0	NC	0.5		P	0.1	NC	0.5
Dr.25567.1.S1_at	eif3m	P	0	NC	0.5		P	-0.1	NC	0.5
Dr.6884.1.S1_at	zgc:55813	P	0.1	NC	0.5		P	0.3	I	0.000191
Dr.6747.1.S1_at	got2b	P	0.1	NC	0.5		P	-0.1	NC	0.522368
Dr.25191.1.S1_at	idh1	P	0.1	NC	0.411228		P	0.1	NC	0.5
Dr.5662.1.S1_at	rad21	P	0.1	NC	0.5		P	0	NC	0.5
Dr.2896.1.S1_at	prps1a	P	0	NC	0.5		P	0	NC	0.5
Dr.12259.1.S1_at	btg4	A	-0.2	NC	0.783877		A	0.1	NC	0.507459
Dr.8045.1.S1_at	prtfdc1	P	-0.4	NC	0.976265		P	-0.2	NC	0.869055
Dr.7271.1.S1_at	gclc	P	-0.1	NC	0.5		P	-0.4	D	0.999857
Dr.2953.1.S1_at	rasl11b	P	-1.7	D	0.999999		P	-0.5	D	1
Dr.3786.1.S1_at	dlst	P	0.1	NC	0.5		P	0.1	NC	0.5
Dr.9174.1.S1_at	lsm14b	P	0.4	NC	0.184713		P	0.5	NC	0.036319
Dr.7753.1.S1_at	pvalb5	A	-0.1	NC	0.5		A	-0.5	NC	0.5
Dr.13687.1.S1_at	dynlrb1	P	0	NC	0.5		P	-0.1	NC	0.6176
Dr.3570.1.S1_at	pdhb	P	0	NC	0.5		P	0.2	NC	0.5
Dr.14688.1.S1_at	ppt1	P	0.2	NC	0.003544		P	-0.1	NC	0.5
Dr.17850.1.S1_at	slc25a22	P	-1.4	D	1		P	-1.4	D	1
Dr.9794.1.S1_at	zgc:56699	P	0.1	NC	0.5		P	0.1	NC	0.5
Dr.1040.1.S1_at	rbm39a	P	0.1	NC	0.5		P	-0.1	NC	0.5
Dr.1304.1.S1_at	arhgdia	P	0.1	NC	0.5		P	0.1	NC	0.485084
Dr.9528.1.S1_at	pdk2	A	1.4	I	0.000333		P	0.6	MI	0.002825
Dr.12199.1.S1_at	ccnl1	P	-0.2	NC	0.5		P	-0.4	D	0.999915
Dr.4943.1.S1_at	eif1b	P	0.1	NC	0.5		P	0.1	NC	0.5
Dr.1067.1.S1_at	hmgb1	P	0	NC	0.5		P	0.1	NC	0.5
Dr.11316.1.S1_at	nap1l1	P	-0.5	D	0.999989		P	-0.5	D	0.999822
Dr.186.1.S1_at	atp6v1ba	P	0.2	NC	0.5		P	0.1	NC	0.5
Dr.5529.1.S1_at	gdi2	P	0	NC	0.5		P	-0.1	NC	0.5
Dr.860.1.S1_at	tbcb	P	0.2	NC	0.064935		P	0	NC	0.5
Dr.4217.1.S1_at	rpn2	P	0.2	NC	0.12316		P	0.2	NC	0.170131
Dr.24930.1.S1_at	slmo2	P	0.3	I	0.001566		P	-0.3	NC	0.979234
Dr.5293.1.S1_at	hn1l /// LOC100334866	P	0.1	NC	0.5		P	-0.2	NC	0.927651
Dr.781.1.S1_at	mibp2	P	0	NC	0.5		P	-0.1	NC	0.5
Dr.708.1.A1_at	hnrnpa1	P	0	NC	0.5		P	0	NC	0.5
Dr.967.1.S1_at	mmp9	P	0.8	I	8.5e-05		P	0.3	NC	0.115705
Dr.947.1.S1_at	rars	P	-0.1	NC	0.5		P	-0.2	NC	0.815287
Dr.989.1.S1_at	zgc:56419	P	0	NC	0.5		P	-0.2	NC	0.507459
Dr.719.1.S1_at	drap1	P	0.1	NC	0.5		P	0	NC	0.5
Dr.7149.1.S1_at	pif1	P	0	NC	0.5		P	0	NC	0.5
Dr.5633.1.S1_at	ppp2r1a	P	-0.1	NC	0.5		P	-0.1	NC	0.5
Dr.4647.1.S1_at	zgc:56330	P	-0.3	D	0.999971		P	0.4	I	0.001017
Dr.9906.1.S1_at	zgc:56548	P	-0.2	NC	0.5		A	-0.2	NC	0.5
Dr.1294.1.S1_at	fen1	P	-0.1	NC	0.5		P	-0.3	NC	0.946094
Dr.6957.1.S1_at	kpna4	P	0.1	NC	0.5		P	0.1	NC	0.5
Dr.4833.1.S1_at	anxa1c	P	-0.2	NC	0.974094		P	-0.2	NC	0.834561
Dr.20934.1.S1_at	try	P	-0.1	NC	0.5		P	0.3	NC	0.440543
Dr.6619.1.S1_at	pgd	P	0.2	NC	0.262465		P	0.1	NC	0.5
Dr.5512.1.S1_at	ube2na	P	0	NC	0.5		P	-0.6	NC	0.99029
Dr.8724.1.S1_at	uchl1	P	0.2	NC	0.5		P	0.4	I	5e-06
Dr.1904.1.S1_at	aldh9a1a	P	0	NC	0.5		P	-0.1	NC	0.5
Dr.9860.1.S1_at	mdh1b	P	1	NC	0.086123		P	0	NC	0.5
Dr.25785.1.S1_at	ube2a	P	0.2	NC	0.375287		P	0	NC	0.5
Dr.10326.1.S1_at	junb	P	1.2	I	3.7e-05		P	0.2	NC	0.396744
Dr.9205.1.S1_at	smndc1	P	0	NC	0.5		P	-0.2	NC	0.5
Dr.745.1.A1_at	zgc:56116	P	0	NC	0.418517		P	-0.1	NC	0.485084
Dr.3403.1.S1_at	smarcd1	P	0	NC	0.5		P	0	NC	0.5
Dr.2362.1.S1_at	orc3	P	0	NC	0.5		P	-0.2	NC	0.971759
Dr.6431.1.S1_at	socs3a	P	0.3	NC	0.055984		P	0.8	I	4e-06
Dr.14189.1.S1_at	dhdhl	P	0.8	I	2.1e-05		P	0.4	I	1.7e-05
Dr.5378.1.S1_at	sf3b3	P	0	NC	0.5		P	-0.2	NC	0.761321
Dr.4713.1.S1_at	stau2	P	0	NC	0.5		P	-0.2	NC	0.71259
Dr.6808.1.S1_at	zgc:55701	P	-0.1	NC	0.5		P	-0.1	NC	0.5
Dr.2918.1.S1_at	safb	P	0.1	NC	0.5		P	-0.1	NC	0.937401
Dr.3566.1.S1_at	llgl2	P	0.4	I	4e-05		P	0.1	NC	0.477632
Dr.3347.1.S1_at	fbl	P	-0.2	NC	0.5		P	0	NC	0.470189
Dr.209.1.S1_at	pitpnbl	P	0	NC	0.5		P	0	NC	0.5
Dr.2328.1.S1_at	im:7139285	P	0.2	NC	0.44793		P	0	NC	0.5
Dr.14072.1.S1_at	atp6v1d	P	0.3	I	2e-06		P	0.2	NC	0.205324
Dr.11252.1.A1_at	LOC100330149 /// zgc:56085	A	-0.8	NC	0.767078		A	0	NC	0.5
Dr.9829.1.S1_at	pde6g	P	0.2	NC	0.5		M	0.2	NC	0.184713
Dr.4609.1.S2_at	ywhaqa	P	-0.2	NC	0.996649		P	-0.3	D	0.999885
Dr.4609.1.S1_at	ywhaqa	P	-0.2	D	0.99776		P	-0.5	D	0.999989
Dr.14306.1.S1_a_at	pdcd4b	P	0.2	NC	0.127011		P	0.1	NC	0.5
Dr.5520.1.S1_at	acaa2	P	0.2	NC	0.023735		P	-0.1	NC	0.686578
Dr.10661.1.S1_at	cdc5l /// LOC100329738	P	0.2	NC	0.306825		P	0	NC	0.5
Dr.1398.1.S1_at	zgc:56095	P	0.1	NC	0.5		P	0.2	NC	0.5
Dr.2813.1.S1_at	zgc:55461	P	-0.1	NC	0.848129		P	-0.3	D	0.999999
Dr.5980.1.S1_at	psmd13	P	0	NC	0.5		P	0	NC	0.5
Dr.7662.1.S1_at	cbx1a	P	0	NC	0.5		P	-0.1	NC	0.5
Dr.6652.1.S2_at	scarb1	P	0	NC	0.5		P	0	NC	0.5
Dr.6652.1.S1_at	scarb1	P	0	NC	0.5		P	-0.2	NC	0.5
Dr.1163.1.S1_at	tbca	P	0.2	NC	0.5		P	0	NC	0.5
Dr.20155.1.S1_at	ss18	P	0.1	NC	0.5		P	-0.2	NC	0.5
Dr.1756.1.S1_at	eif4a3 /// LOC100330671	P	0.1	NC	0.5		P	0	NC	0.5
Dr.7318.1.S1_at	psmc2	P	0.1	NC	0.347279		P	0	NC	0.5
Dr.5809.1.A1_at	grna	P	0.8	I	3.7e-05		P	1.4	I	4e-05
Dr.2071.1.S1_at	pgp	P	0.4	I	4e-05		P	0.2	NC	0.326797
Dr.25114.1.S1_at	etfb	P	0.1	NC	0.5		P	0.1	NC	0.5
Dr.4620.1.S1_at	zgc:55512	P	0.2	NC	0.013035		P	0	NC	0.5
Dr.4879.1.S1_at	pola2	P	-0.1	NC	0.5		P	-0.2	NC	0.731404
Dr.782.1.S1_at	hnrnph1l	P	-0.1	NC	0.5		P	-0.1	NC	0.5
Dr.5696.1.S1_at	prc1a	P	0.1	NC	0.5		P	-0.4	NC	0.989793
Dr.13095.1.S1_at	syap1	P	-0.2	NC	0.755488		P	0	NC	0.5
Dr.4848.1.S1_at	zgc:56053	A	0.5	NC	0.5		A	-1.2	NC	0.5
Dr.1543.1.S1_at	dnajc3	P	0.7	I	1.3e-05		P	0.3	NC	0.007152
Dr.26326.1.S1_at	cdk9	P	0	NC	0.5		P	-0.1	NC	0.5
Dr.3932.1.S1_at	p4ha1	P	-0.7	D	0.999995		P	-0.8	D	0.999991
Dr.11526.1.S1_at	cops3	P	0.2	NC	0.051889		P	0.2	NC	0.053906
Dr.2164.1.S1_at	ik	P	-0.1	NC	0.5		P	-0.2	NC	0.983483
Dr.4036.1.A1_at	plaa	P	0	NC	0.5		P	-0.1	NC	0.5
Dr.3609.1.S1_at	cdh17	P	0.4	NC	0.3824		P	0.4	NC	0.12316
Dr.206.1.S1_at	zgc:55573	P	0.1	NC	0.5		P	0.1	NC	0.5
Dr.6495.1.S1_at	snx5	P	-0.1	NC	0.5		P	-0.1	NC	0.5
Dr.390.1.S1_at	cdv3	P	0	NC	0.5		P	-0.1	NC	0.5
Dr.3463.1.S1_at	ssb	P	-0.2	NC	0.772757		P	-0.1	NC	0.5
Dr.24245.2.S1_a_at	snd1	P	0.2	NC	0.44793		P	0.1	NC	0.5
Dr.5143.1.S1_at	fbxw11a	P	-0.2	NC	0.5		P	0.1	NC	0.5
Dr.4210.1.S1_at	zgc:55406 /// zgc:55941	A	0.2	NC	0.425834		A	0.5	NC	0.5
Dr.20576.2.S1_a_at	atp5a1	P	0	NC	0.5		P	-0.1	NC	0.5
Dr.8.1.S2_at	eif5a2	P	0	NC	0.5		P	0.3	NC	0.143248
Dr.8.1.S1_at	eif5a2	P	-0.1	NC	0.5		P	0	NC	0.5
Dr.11824.1.S1_at	eif4a1b	P	0	NC	0.5		P	-0.2	NC	0.907849
Dr.5525.1.S1_at	idh2	P	0.1	NC	0.5		P	0.1	NC	0.5
Dr.3568.1.S1_at	pla2g12b	P	-0.3	NC	0.963681		P	-0.2	NC	0.55207
Dr.3509.1.S1_at	sfrs3b	P	0	NC	0.5		P	-0.1	NC	0.5
Dr.5170.1.S1_at	etfa	P	0	NC	0.5		P	0.1	NC	0.244512
Dr.115.1.S1_at	tardbpl	P	0.1	NC	0.5		P	-0.1	NC	0.5
Dr.13359.1.S1_at	adsl	P	-0.1	NC	0.5		P	-0.1	NC	0.5
Dr.8435.1.S1_at	chmp1b	P	0.2	NC	0.28107		P	0.2	NC	0.244512
Dr.2432.1.S1_at	cs	P	0	NC	0.5		P	-1	D	0.999996
Dr.4811.1.S1_at	tram2	P	-0.1	NC	0.5		P	-0.2	NC	0.944016
Dr.6908.1.S1_at	tmem50a	P	0	NC	0.5		P	-0.1	NC	0.5
Dr.10390.1.S1_at	arpc5b	P	0.3	NC	0.016517		P	0.1	NC	0.5
Dr.17106.1.S1_at	zgc:56231	P	0.3	NC	0.5		A	0.7	NC	0.033439
Dr.3473.1.S1_at	fkbp4	P	0.1	NC	0.5		P	0.2	NC	0.006442
Dr.4819.1.S1_at	ewsr1b /// LOC100331341	P	0.1	NC	0.5		P	-0.1	NC	0.5
Dr.6917.1.S1_at	zgc:77849	P	0.3	NC	0.015038		P	0.1	NC	0.5
Dr.2849.1.S1_at	birc2	P	0.4	I	4e-05		P	0.5	I	7e-06
Dr.10293.1.S1_at	anxa11b	P	0.1	NC	0.5		P	0	NC	0.5
Dr.1122.1.S1_at	zgc:55671	P	0.1	NC	0.5		P	0	NC	0.5
Dr.1127.1.S1_at	sly1	P	0	NC	0.5		P	-0.1	NC	0.5
Dr.1279.1.S1_at	cstf3	P	0	NC	0.5		P	-0.1	NC	0.5
Dr.7751.1.S1_at	ndufa6	P	0.2	NC	0.074959		P	0	NC	0.5
Dr.2142.1.S1_at	LOC100330729	A	2.8	NC	0.268596		A	-0.3	NC	0.5
Dr.2360.1.S1_at	rhpn2	P	-0.6	D	0.999997		P	-0.5	D	0.999885
Dr.2778.1.S1_at	zgc:56272	P	0	NC	0.5		P	-0.3	NC	0.884295
Dr.7564.1.S1_at	scamp2 /// scamp2l	P	0.1	NC	0.5		P	-0.2	NC	0.507459
Dr.11440.1.A1_at	tdrd7	P	-0.1	NC	0.5		P	0.1	NC	0.5
Dr.8754.1.S1_at	med14	P	0	NC	0.5		P	-0.3	NC	0.962166
Dr.3323.1.S1_at	LOC100334972	P	-0.3	NC	0.761321		A	-0.1	NC	0.5
Dr.2361.1.S1_at	bc2	P	0	NC	0.5		P	0.2	NC	0.5
Dr.15695.1.S1_at	zgc:55448	P	-0.1	NC	0.5		P	0	NC	0.5
Dr.11494.1.S1_at	crsp7	P	0.1	NC	0.5		P	0	NC	0.659602
Dr.10542.1.S1_at	hsd3b7	A	0	NC	0.5		P	0.3	NC	0.156309
Dr.1915.1.S1_at	rab11b	P	0.1	NC	0.5		P	-0.1	NC	0.5
Dr.3196.1.S1_at	ubap1	P	0.2	NC	0.127011		P	0	NC	0.5
Dr.938.1.S1_at	cyp3c1	P	0.3	I	2.3e-05		P	0.2	NC	0.029473
Dr.763.1.A1_at	ppp1cbl	P	0.1	NC	0.5		P	0.2	NC	0.5
Dr.2839.1.S1_at	tpd52l2a	P	0.1	NC	0.5		P	0.1	NC	0.5
Dr.734.1.S1_at	rnf145	P	0.2	NC	0.5		P	-0.3	NC	0.891423
Dr.4181.1.S1_at	vps26b	P	-0.4	D	0.999993		P	0.2	NC	0.232922
Dr.4066.1.S1_at	prkcd	P	0.7	NC	0.015038		P	0.1	NC	0.44793
Dr.1251.1.S1_at	degs1	P	0.2	NC	0.092151		P	-0.2	NC	0.749578
Dr.16025.1.S1_at	snrpe	P	0	NC	0.5		P	-0.2	NC	0.930191
Dr.343.1.S1_at	arcn1l	P	0.1	NC	0.5		P	-0.2	NC	0.5
Dr.9565.1.S1_at	enc1	P	-0.5	D	0.999921		P	-0.7	D	0.999975
Dr.387.1.S1_at	zc3h7a	P	-0.2	NC	0.725202		P	-0.1	NC	0.71893
Dr.7938.1.S1_at	hmgcl	P	0.3	I	0.000789		P	0.2	NC	0.139063
Dr.20738.1.S1_at	ndrg3b	P	0	NC	0.5		P	0.6	I	0.000955
Dr.4000.1.S1_at	map4k5	P	0	NC	0.5		P	-0.1	NC	0.5
Dr.2637.1.S1_at	msh2	P	-0.3	NC	0.994793		P	-0.2	NC	0.537245
Dr.39.1.S1_at	vdac2	P	0	NC	0.5		P	-0.2	NC	0.652721
Dr.8143.1.S1_at	fabp2	P	-0.9	D	1		P	0	NC	0.5
Dr.13110.1.A1_at	tmem93	P	0.2	NC	0.425834		P	-0.1	NC	0.5
Dr.7496.1.A1_at	syncripl	P	-0.3	D	0.999908		P	-0.7	D	0.99995
Dr.24221.1.S1_at	arf5	P	0.1	NC	0.5		P	0	NC	0.5
Dr.14046.1.S1_at	zgc:55886	P	0.1	NC	0.5		P	-0.1	NC	0.5
Dr.13792.1.S1_at	zgc:55307	P	-0.1	NC	0.537245		P	-0.1	NC	0.5
Dr.20067.1.S1_at	calrl	P	-0.3	NC	0.950067		P	-0.4	NC	0.894866
Dr.24726.1.S1_at	map1lc3b	P	-0.3	D	0.999995		P	0	NC	0.5
Dr.7872.1.S1_at	rab14	P	0.1	NC	0.5		P	0.1	NC	0.5
Dr.3305.1.S1_at	ube2g1	P	0	NC	0.5		P	0	NC	0.5
Dr.1119.1.S1_at	rbb4l	P	0.2	NC	0.046197		P	0.1	NC	0.5
Dr.7338.1.S1_at	ivns1abpb	P	-0.2	NC	0.971759		P	0.1	NC	0.5
Dr.4877.1.S1_at	chek2	P	-0.2	NC	0.90472		P	-0.1	NC	0.71893
Dr.4409.1.S1_at	cd9b	P	-0.1	NC	0.5		P	-0.1	NC	0.5
Dr.7488.1.S1_at	tmem33	P	0.2	NC	0.024801		P	0.1	NC	0.5
Dr.10596.1.S1_at	psma4	P	0	NC	0.5		P	0	NC	0.5
Dr.20230.1.S1_at	gmfb	P	0	NC	0.5		P	0	NC	0.5
Dr.1111.1.S1_at	ddx39a	P	0.1	NC	0.5		P	0	NC	0.5
Dr.4166.1.S1_at	vps29	P	0.1	NC	0.5		P	0.1	NC	0.5
Dr.10637.1.S1_at	xrn2	P	0	NC	0.5		P	-0.1	NC	0.5
Dr.6104.1.S1_at	lnpa	P	0.1	NC	0.5		P	-0.1	NC	0.5
Dr.3905.1.S1_at	dcaf13	P	-0.1	NC	0.5		P	-0.3	D	0.998233
Dr.6228.1.S1_at	atf1	P	0.1	NC	0.5		P	0	NC	0.5
Dr.12320.1.S1_at	strap	P	0	NC	0.5		P	-0.2	NC	0.937401
Dr.5040.1.S1_at	cyb5a	P	-0.1	NC	0.574166		P	-0.1	NC	0.544665
Dr.13584.1.S1_at	kcmf1	P	-0.2	NC	0.5		P	0	NC	0.659602
Dr.2409.1.S1_at	tardbp	P	0.1	NC	0.5		P	-0.1	NC	0.5
Dr.7625.1.S1_at	rpa1	P	0	NC	0.5		P	0.1	NC	0.485084
Dr.8425.1.S1_at	coil	P	-0.1	NC	0.5		P	0	NC	0.5
Dr.7894.1.S1_at	march5l	P	0.1	NC	0.440543		P	0.1	NC	0.5
Dr.2956.1.S1_at	h3f3d	P	0	NC	0.5		P	-0.4	NC	0.955585
Dr.13662.1.S1_at	zgc:77304	P	0.1	NC	0.5		P	0.1	NC	0.5
Dr.14883.1.S1_at	nola1	P	0	NC	0.5		P	0	NC	0.5
Dr.3103.1.S1_at	psmd1	P	0	NC	0.5		P	0.1	NC	0.5
Dr.20879.1.A1_s_at	psmd1	P	0	NC	0.5		P	0.1	NC	0.5
Dr.377.1.S1_at	prim1	P	-0.2	NC	0.772757		P	0.2	NC	0.013675
Dr.7973.1.S1_at	slc35c2	P	0	NC	0.5		P	0.1	NC	0.5
Dr.7920.1.S1_at	exoc7	P	0.1	NC	0.5		P	0.1	NC	0.5
Dr.5129.1.S1_at	sesn3	P	0	NC	0.5		P	-0.3	NC	0.89823
Dr.4891.1.S1_at	prpf4b	P	0	NC	0.5		P	-0.1	NC	0.5
Dr.24318.1.S1_at	ccnt2b	P	0	NC	0.5		P	0	NC	0.5
Dr.275.1.S1_at	jak1	P	0.4	I	3e-06		P	-0.5	D	0.999307
Dr.11480.1.S1_at	rap2ip	P	0.1	NC	0.5		M	-0.6	NC	0.5
Dr.5793.1.S1_at	crnkl1	P	0.1	NC	0.5		P	-0.2	NC	0.5
Dr.14169.1.A1_at	slc25a32a	P	0	NC	0.5		P	0	NC	0.5
Dr.25850.1.S1_at	seta	P	0.1	NC	0.5		P	0	NC	0.5
Dr.11310.2.S1_at	tuba1	P	0.1	NC	0.5		P	-0.3	NC	0.87684
Dr.11310.2.S1_x_at	tuba1	P	-0.1	NC	0.5		P	-0.3	NC	0.986325
Dr.7105.1.S1_at	arpc1b	A	0.1	NC	0.477632		A	-0.5	NC	0.200047
Dr.24208.1.S1_at	abcf2	P	-0.3	D	0.99943		P	-0.8	D	0.999998
Dr.1683.1.S1_at	poldip2	P	0	NC	0.5		P	0	NC	0.5
Dr.256.1.S1_at	sec61al2	P	0.2	NC	0.089099		P	0.1	NC	0.5
Dr.13843.1.S1_at	bhlhe22	A	1.3	NC	0.44793		P	-2.5	D	1
Dr.2850.1.S1_at	mat2a	P	-0.2	NC	0.978282		P	-0.5	D	0.999104
Dr.13635.1.S1_at	nhp2l1	P	-0.2	D	0.999533		P	-0.4	D	0.999963
Dr.11529.1.S1_at	tcea1	P	0.1	NC	0.5		P	-0.1	NC	0.5
Dr.9961.1.S1_at	ppme1	P	0.6	I	5e-05		P	0.2	NC	0.5
Dr.24321.1.S1_at	ociad1	P	0.1	NC	0.5		P	0.3	NC	0.389553
Dr.4932.1.S1_at	anxa4 /// LOC792474	P	0.3	NC	0.5		P	0.3	NC	0.013035
Dr.7739.1.S1_at	rnf168	P	0.1	NC	0.5		P	-0.2	NC	0.982699
Dr.7592.1.S1_at	waca	P	0	NC	0.5		P	0	NC	0.5
Dr.7592.1.S2_at	waca	P	0.2	NC	0.244512		P	-0.2	NC	0.731404
Dr.922.1.S1_at	aqp3a	P	-1.3	D	1		P	-1.3	D	0.999996
Dr.14300.1.S1_at	guca1c	A	0.7	NC	0.016517		A	2.4	NC	0.010207
Dr.1041.1.S1_at	fuca1	P	0	NC	0.5		P	0.1	NC	0.5
Dr.118.1.S1_at	akirin1	P	0.1	NC	0.5		P	0.1	NC	0.5
Dr.24582.1.S1_at	eif2s1l	P	-0.1	NC	0.5		P	-0.2	NC	0.916778
Dr.8815.1.S1_at	aktip	P	0.2	NC	0.072349		P	0.1	NC	0.5
Dr.5682.1.S1_at	yipf5	P	0.1	NC	0.5		P	0.1	NC	0.5
Dr.21051.1.S1_at	rpa3	P	0	NC	0.5		P	-0.1	NC	0.5
Dr.5243.1.S1_at	cpne1	P	0.1	NC	0.5		P	0	NC	0.5
Dr.7124.1.S1_at	mthfd1	P	0.1	NC	0.5		P	0.1	NC	0.5
Dr.3557.1.S1_at	wdr75	P	-0.2	D	0.998233		P	-0.3	NC	0.989275
Dr.6969.1.S1_at	dnpep	P	0.2	NC	0.130945		P	0.3	I	1e-05
Dr.5468.1.S1_at	actr1	P	0.1	NC	0.5		P	-0.3	NC	0.913877
Dr.4060.1.S1_at	hadhb	P	0.3	NC	0.004934		P	-0.2	NC	0.652721
Dr.25160.1.S1_at	mt2	P	1.3	I	1e-06		P	0.6	I	2e-06
Dr.3953.1.S1_at	snrpd3l	P	0.1	NC	0.5		P	-0.2	NC	0.574166
Dr.6107.1.S1_at	myst2	P	0.2	MI	0.002517		P	0.3	I	3.1e-05
Dr.6570.1.S2_at	cited3	P	-0.1	NC	0.5		P	-0.3	NC	0.887899
Dr.6570.1.S1_at	cited3	P	-0.2	NC	0.962166		P	-0.5	NC	0.994793
Dr.14635.1.A1_at	cdc14b	P	0.1	NC	0.5		P	-0.7	D	0.999795
Dr.4660.1.S1_at	slc16a8	P	-0.1	NC	0.5		P	-0.2	NC	0.976265
Dr.24528.1.S1_at	rps6kb1	P	0	NC	0.5		P	-0.5	D	0.999893
Dr.5226.1.S1_at	picalm	P	0.2	NC	0.5		P	-0.3	NC	0.948111
Dr.5154.1.A1_at	zgc:55344	P	0.1	NC	0.5		P	-0.1	NC	0.5
Dr.4764.1.S1_at	akirin2	P	0	NC	0.5		P	-0.2	NC	0.731404
Dr.3854.1.S1_at	sec23b	P	0.1	NC	0.425834		P	-0.1	NC	0.5
Dr.3614.1.S1_at	abcd3a	P	0.1	NC	0.5		P	0	NC	0.5
Dr.10589.1.S1_at	pald	P	-0.1	NC	0.5		P	0.1	NC	0.5
Dr.742.1.S1_at	tgfbi	P	-0.2	NC	0.977292		P	-0.2	NC	0.5
Dr.5623.1.S1_at	lipg	P	0.3	NC	0.003962		P	0.3	NC	0.174908
Dr.1190.1.S1_at	anxa1b	P	-0.2	NC	0.972947		P	-0.1	NC	0.5
Dr.26442.1.S1_at	polr2gl	P	-0.1	NC	0.5		P	-0.3	NC	0.976265
Dr.5624.1.S1_at	zgc:55683	P	0.1	NC	0.5		P	0.1	NC	0.5
Dr.24204.1.A1_at	katnb1	P	0	NC	0.5		P	-0.4	NC	0.986965
Dr.7858.1.S1_at	itm1	P	0.1	NC	0.5		P	-0.1	NC	0.5
Dr.116.1.S1_at	c2orf24	P	-0.2	NC	0.66643		P	0.3	NC	0.119392
Dr.3090.1.S1_at	sbds	P	0.1	NC	0.396744		P	0.1	NC	0.5
Dr.14705.1.S1_at	arpp19b	P	0	NC	0.5		P	-0.5	D	0.999979
Dr.24199.1.A1_s_at	arpp19b	P	-0.1	NC	0.5		P	-0.3	NC	0.913877
Dr.2519.1.S1_at	stk25b	P	0.2	NC	0.5		P	-0.1	NC	0.5
Dr.17325.1.S1_at	zgc:56530	P	0.1	NC	0.5		P	-0.2	NC	0.5
Dr.5544.2.S1_a_at	bmi1	P	-0.5	D	0.999999		P	-0.5	D	0.999963
Dr.2393.1.S1_at	dohh	P	0	NC	0.5		P	-0.1	NC	0.5
Dr.504.1.S1_at	ergic3	P	-0.6	D	0.999997		P	-0.4	NC	0.965146
Dr.4451.1.S1_at	zgc:55363	A	0.3	NC	0.069809		P	0.6	I	0.000165
Dr.2062.1.S1_at	LOC100333110 /// vrk1	P	-0.1	NC	0.5		P	-0.2	NC	0.93967
Dr.20729.1.S1_at	prpsap2	P	0	NC	0.5		P	-0.4	NC	0.981883
Dr.5968.1.S1_at	rcbtb1	P	0.8	I	6e-06		P	0.2	NC	0.368216
Dr.1524.1.S1_at	ywhah	P	0.2	NC	0.115705		P	-0.1	NC	0.5
Dr.5194.1.S1_at	ankrd13c	P	0.3	NC	0.007929		P	0	NC	0.5
Dr.11317.1.S1_at	ubl7	P	0	NC	0.5		P	0	NC	0.5
Dr.24132.1.S1_at	zgc:56698	A	0.8	NC	0.5		P	-0.6	NC	0.624713
Dr.669.1.S1_at	chpt1	P	0.4	I	0.000896		P	0	NC	0.5
Dr.7538.1.S1_at	tsku	P	-0.2	NC	0.901514		P	-0.6	NC	0.982699
Dr.4198.1.S1_at	mhc1ufa	A	0.5	NC	0.5		P	-0.1	NC	0.268596
Dr.14927.1.S1_at	sigmar1	P	0.1	NC	0.5		P	0	NC	0.5
Dr.7805.1.S1_at	rogdi	P	-0.1	NC	0.5		P	-0.1	NC	0.5
Dr.3368.1.S1_at	riok1	P	0.1	NC	0.5		P	-0.2	NC	0.935065
Dr.7670.1.A1_at	actr8	P	0.1	NC	0.5		P	0	NC	0.5
Dr.10383.1.S1_at	cdc37	P	0.2	NC	0.5		P	0	NC	0.5
Dr.14610.1.S1_at	tip39	A	1.3	NC	0.300289		A	-0.2	NC	0.396744
Dr.7469.1.S1_at	ela2l	A	-0.6	NC	0.232922		A	-1.6	NC	0.139063
Dr.4783.1.S1_at	pcbp2	P	0.1	NC	0.5		P	0.2	NC	0.244512
Dr.24246.1.S1_at	h1fx	P	0.9	I	0		P	1.3	I	1e-06
Dr.5598.1.S1_at	eif6	P	-0.2	NC	0.686578		P	-0.2	NC	0.820232
Dr.3685.1.S1_at	ostc	P	-0.1	NC	0.5		P	-0.1	NC	0.5
Dr.20822.1.S1_at	rab13	P	0.3	NC	0.014343		P	0	NC	0.5
Dr.3262.1.S1_at	utp15	P	-0.2	D	0.999211		P	-0.3	NC	0.995576
Dr.5661.1.S1_at	zgc:56304	P	0	NC	0.5		P	-0.1	NC	0.5
Dr.20555.1.S2_s_at	anxa5b	P	-0.2	NC	0.5		P	0.2	NC	0.170131
Dr.20555.1.S1_at	anxa5b	P	0.1	NC	0.5		A	0.9	NC	0.083222
Dr.20555.1.S1_s_at	anxa5b	A	-0.2	NC	0.6176		A	0.3	NC	0.5
Dr.1099.1.S1_at	prkcsh	P	0.1	NC	0.5		P	0	NC	0.5
Dr.4165.1.S1_at	srsf4 /// srsf6a	P	0	NC	0.5		P	0.1	NC	0.5
Dr.1986.1.S1_at	adkb	P	-0.1	NC	0.5		P	-0.1	NC	0.5
Dr.13362.1.S1_at	rfc3	P	0	NC	0.5		P	0	NC	0.5
Dr.2503.1.S1_at	ktn1	P	0.1	NC	0.5		P	0.1	NC	0.347279
Dr.4423.1.S1_at	hccs	P	0	NC	0.5		P	-0.1	NC	0.5
Dr.26330.1.S1_at	gnb1l	P	-0.1	NC	0.5		P	-0.2	NC	0.87684
Dr.157.1.S1_at	nfyc	P	0.2	NC	0.396744		P	0.1	NC	0.5
Dr.7417.1.S1_at	sh3bp5	P	0.4	I	0.000107		P	0.2	NC	0.092151
Dr.867.1.S1_at	wdr1	P	0.1	NC	0.470189		P	0	NC	0.5
Dr.5398.1.A1_at	dvl2	P	-0.1	NC	0.5		P	0	NC	0.5
Dr.19236.1.S1_at	lmo4b	P	0.4	I	1e-06		P	-0.2	NC	0.799953
Dr.25159.1.S1_at	bckdk	P	-0.5	D	1		P	-0.4	D	0.998774
Dr.20191.1.S1_at	seh1l	P	-0.3	D	0.998009		P	0.4	NC	0.037834
Dr.11425.1.S1_at	psat1	P	0.5	I	0.000437		P	-0.1	NC	0.5
Dr.15443.1.S1_at	mbd3a	P	0.2	NC	0.170131		P	0.1	NC	0.44793
Dr.8687.1.S1_at	xpo4	P	-0.1	NC	0.5		P	-0.2	NC	0.66643
Dr.1267.1.S1_at	LOC100334552 /// plcd1b	P	-0.3	NC	0.962166		P	-0.2	NC	0.581483
Dr.14434.1.S1_a_at	piwil1	A	0.7	I	0.001226		M	1.3	I	4e-06
Dr.2726.1.S1_at	usp44	P	-0.3	D	0.999957		P	-0.5	D	0.999998
Dr.8864.1.S1_at	pus3	P	-0.2	NC	0.935065		P	0.3	MI	0.002825
Dr.10097.1.S1_at	serpine2	P	-0.1	NC	0.5		P	0.2	NC	0.227243
Dr.25679.1.S1_at	slc1a3a	P	0.1	NC	0.5		P	-0.1	NC	0.5
Dr.8698.1.S1_at	gosr2	P	0.2	NC	0.013675		P	0.1	NC	0.5
Dr.14783.1.S1_at	atp6v1c1a	P	0.3	NC	0.080395		P	0.1	NC	0.300289
Dr.2250.1.S1_at	thoc5	P	0	NC	0.5		P	0.1	NC	0.5
Dr.4108.1.S1_at	msh6	P	-0.2	D	0.999159		P	-0.6	D	0.999997
Dr.27.1.S1_a_at	raf1a	P	0.2	NC	0.5		P	0.1	NC	0.5
Dr.11569.1.S1_at	osbpl2	P	-0.4	D	0.999857		P	-0.3	NC	0.948111
Dr.11628.1.S1_at	dhps	P	-0.1	NC	0.514916		P	0.4	NC	0.5
Dr.7349.1.S1_at	asb3	P	0	NC	0.5		P	-0.3	NC	0.767078
Dr.9353.1.S1_at	zgc:55733	P	-0.1	NC	0.5		P	0.1	NC	0.44793
Dr.200.1.S1_at	esrp2	P	-0.2	NC	0.960601		P	-0.2	NC	0.537245
Dr.6695.1.S1_at	papss2b	P	0	NC	0.5		P	-0.1	NC	0.5
Dr.9817.1.S1_at	rbbp5	P	0.1	NC	0.5		P	0	NC	0.5
Dr.24247.1.S1_at	riok2	P	-0.3	D	0.999045		P	-0.3	NC	0.927651
Dr.7491.1.S1_at	agps	P	-0.1	NC	0.624713		P	0.3	NC	0.5
Dr.1834.1.S1_at	fbxo9	P	0.2	NC	0.5		P	-0.2	NC	0.652721
Dr.20331.1.A1_at	hm13	P	0.1	NC	0.5		P	0	NC	0.5
Dr.14522.1.S1_at	pvalb7	A	3	NC	0.36119		A	-0.8	NC	0.507459
Dr.17400.1.S1_at	epc2	P	0.2	NC	0.029473		P	0.2	NC	0.470189
Dr.9478.1.S1_at	cyp1a	A	0.1	NC	0.5		P	-0.2	NC	0.93967
Dr.6330.1.S1_at	ppm1g	P	0	NC	0.5		P	0	NC	0.5
Dr.24948.1.S1_at	sec14l1	P	0.1	NC	0.134962		P	-0.1	NC	0.907849
Dr.12484.1.S1_at	ttc25	A	1.1	NC	0.5		A	0.4	NC	0.368216
Dr.3171.1.S1_at	stard10	P	0.7	I	0		P	0.4	I	0.000311
Dr.13610.1.S1_at	tmem110l	P	-0.4	D	0.999921		P	-0.1	NC	0.5
Dr.4249.1.S1_at	lipf	P	0.1	NC	0.5		P	0.1	NC	0.5
Dr.6923.1.S1_at	cap1	A	0.3	NC	0.5		P	0.1	NC	0.5
Dr.8505.1.S1_at	ahsg	A	0.7	NC	0.064935		A	-0.2	NC	0.477632
Dr.15061.1.S1_at	ppan	P	-0.4	D	0.999932		P	-0.6	D	0.999618
Dr.6666.1.S1_at	med7	P	0.3	NC	0.010725		P	-0.2	NC	0.927651
Dr.25515.1.S1_at	mark3	P	0.2	NC	0.139063		P	0.3	I	0.000408
Dr.1410.1.S1_at	prrx1a	P	-0.4	NC	0.969251		P	-0.4	NC	0.993889
Dr.16543.1.S1_at	zgc:55395	P	-0.1	NC	0.5		P	0.1	NC	0.5
Dr.366.1.S1_at	orc1	P	0	NC	0.5		P	0.1	NC	0.5
Dr.14012.1.S1_at	chuk	P	0.1	NC	0.5		P	-0.2	NC	0.5
Dr.24934.1.S1_at	mak	P	0.1	NC	0.5		P	-0.3	NC	0.507459
Dr.7291.1.S1_at	zgc:55794	P	0.1	NC	0.5		P	0	NC	0.5
Dr.9633.1.A1_at	rftn2	A	0.2	NC	0.5		P	-0.9	NC	0.992071
Dr.24950.1.S1_at	ckmb	A	0.3	NC	0.5		A	-2	NC	0.5
Dr.20928.1.S1_at	pvalb1	A	3	NC	0.232922		A	0.1	NC	0.28741
Dr.10414.1.A1_at	sf3a2	P	0	NC	0.5		P	-0.2	NC	0.799953
Dr.1055.1.S1_at	mcm7	P	0.1	NC	0.5		P	-0.1	NC	0.5
Dr.4751.1.S1_a_at	aldh2a /// aldh2b /// LOC100332355 /// zgc:113050	P	0	NC	0.5		P	0.2	NC	0.5
Dr.4751.1.S1_x_at	aldh2a	P	0	NC	0.5		P	0	NC	0.5
Dr.13173.1.S1_at	psmd7	P	0.1	NC	0.5		P	-0.1	NC	0.5
Dr.2964.1.S1_at	tmed2	P	-0.1	NC	0.5		P	-0.1	NC	0.5
Dr.1278.1.S1_at	sri	P	0.1	NC	0.5		P	0	NC	0.5
Dr.17495.1.A1_at	zgc:56407	P	-0.1	NC	0.5		P	-0.5	D	0.999973
Dr.11988.1.A1_at	fam53b	P	-0.1	NC	0.5		P	-0.3	NC	0.953803
Dr.7734.1.S1_a_at	mcm3l	A	-0.3	NC	0.5		A	0.1	NC	0.514916
Dr.6705.1.S1_at	zgc:64115	P	-0.2	NC	0.825092		P	0.1	NC	0.522368
Dr.1786.1.S1_at	zgc:55292	P	0	NC	0.5		P	0	NC	0.5
Dr.2866.1.S1_at	vta1	P	0.1	NC	0.5		P	0	NC	0.5
Dr.2897.1.S1_at	zgc:56340	P	0.1	NC	0.5		P	0.1	NC	0.5
Dr.6364.1.S2_at	ppp1r10	P	0.4	I	1e-05		P	0.3	NC	0.080395
Dr.6364.1.S1_a_at	ppp1r10	A	-1.1	NC	0.5		A	1.4	NC	0.28107
Dr.14188.1.S1_a_at	fam40a	P	0	NC	0.5		P	-0.2	NC	0.5
Dr.3449.1.S1_at	zgc:77655	P	0.2	NC	0.015038		P	0.1	NC	0.5
Dr.15435.1.S1_at	utp6	P	-0.2	NC	0.992848		P	-0.3	NC	0.99122
Dr.503.1.S1_at	ubr7	P	0	NC	0.5		P	0.3	NC	0.151871
Dr.11547.1.S1_at	gclm	P	0.3	I	0.000154		P	0.2	NC	0.5
Dr.24762.1.S1_at	zc3h15	P	-0.1	NC	0.5		P	-0.2	NC	0.64579
Dr.2911.1.S1_at	pgrmc2	P	0	NC	0.5		P	-0.4	D	0.99776
Dr.10580.1.S1_at	nek2	P	0	NC	0.5		P	0.3	NC	0.170131
Dr.13180.1.S1_at	uck2b	P	-0.4	D	0.999915		P	-0.5	D	0.999995
Dr.17514.1.S1_at	reep3	P	-0.1	NC	0.5		P	0	NC	0.5
Dr.20376.1.S1_at	clic4	P	0.1	NC	0.5		P	0.3	I	3e-06
Dr.24560.1.S1_at	rnf2	P	0.1	NC	0.5		P	-0.1	NC	0.5
Dr.14293.1.S1_at	tomm40 /// wu:fk48d07	P	0.1	NC	0.5		P	-0.1	NC	0.5
Dr.3405.1.S1_at	syvn1	P	0.2	NC	0.5		P	0.1	NC	0.5
Dr.14004.1.S1_at	cdc34a	P	-0.1	NC	0.5		P	-0.1	NC	0.880608
Dr.11322.1.S1_at	arl4l	P	1.5	I	0		P	0.3	NC	0.015038
Dr.2979.1.S1_at	ndufa4l	P	0.1	NC	0.5		P	0.1	NC	0.5
Dr.17378.1.S1_at	zgc:56676	P	0	NC	0.5		P	-0.2	NC	0.810259
Dr.7560.1.S1_at	sst1.1	A	2.2	NC	0.200047		A	1.4	NC	0.5
Dr.10172.1.S1_at	tex10	P	0	NC	0.5		P	0	NC	0.5
Dr.3280.1.S1_at	dcaf7	P	-0.1	NC	0.5		P	-0.1	NC	0.5
Dr.7990.1.S1_at	srp54	P	0.1	NC	0.375287		P	0	NC	0.5
Dr.20720.1.S1_at	usp1	P	-0.1	NC	0.5		P	0	NC	0.5
Dr.3374.1.S1_at	ctsba	P	0	NC	0.227243		P	1.6	I	1e-06
Dr.11564.1.S1_at	chic2	P	0.1	NC	0.5		P	-0.2	NC	0.529811
Dr.5660.1.S1_at	crip2	P	0	NC	0.5		P	-0.4	D	0.998336
Dr.17217.1.S1_at	rab32a	P	0	NC	0.5		P	0.2	NC	0.232922
Dr.18576.1.S1_at	actr3	P	0.1	NC	0.5		P	-0.1	NC	0.5
Dr.11393.1.S1_at	akt2l	A	-0.8	NC	0.418517		A	-0.2	NC	0.5
Dr.3477.1.S1_at	ppp1cab	P	0.2	NC	0.053906		P	-0.1	NC	0.5
Dr.913.1.S1_at	tpm4	P	0.3	I	8e-06		P	0	NC	0.5
Dr.8258.1.A1_at	zgc:55936	P	0	NC	0.5		P	0	NC	0.5
Dr.1798.1.S1_at	rraga	P	0	NC	0.5		P	-0.1	NC	0.5
Dr.8875.1.S1_at	tollip	P	0.3	NC	0.01242		P	0.2	NC	0.5
Dr.14671.1.S1_at	birc5a	P	-0.1	NC	0.5		P	-0.4	D	0.99999
Dr.9000.1.S1_at	hsd17b12a	P	0.1	NC	0.5		P	0	NC	0.5
Dr.12709.1.S1_at	klhl11	P	0.1	NC	0.5		P	-0.1	NC	0.5
Dr.24326.1.S1_at	larp7	P	0	NC	0.5		P	-0.2	NC	0.5
Dr.23797.1.S1_at	psmd11b	P	0.1	NC	0.5		P	0.3	NC	0.221643
Dr.26472.1.S1_at	asb8	P	0.6	I	0.001304		P	0.2	NC	0.16544
Dr.19967.1.S1_at	nudc	P	0.1	NC	0.5		P	0.1	NC	0.5
Dr.6399.1.S1_at	sufu	P	0.1	NC	0.5		P	0.1	NC	0.5
Dr.17977.1.S1_at	zgc:56702	P	-0.1	NC	0.5		P	0.2	NC	0.156309
Dr.959.1.S1_at	ankra2	P	0.4	I	4e-05		P	0.1	NC	0.440543
Dr.8601.1.S1_at	gnaia	P	-0.1	NC	0.581483		P	0.1	NC	0.5
Dr.122.1.S1_at	xpnpep1	P	0	NC	0.5		P	0.4	NC	0.134962
Dr.85.1.S1_at	nucb2a	P	0.3	NC	0.044415		P	0.2	NC	0.080395
Dr.2500.1.S1_at	hs6st2	P	0.4	I	1.7e-05		P	0.3	I	0.001304
Dr.9167.1.S1_at	ppil2	P	-0.2	NC	0.699711		P	-0.1	NC	0.5
Dr.23930.1.S1_at	prpf40a	P	0.1	NC	0.5		P	0.2	NC	0.403969
Dr.5306.1.S1_at	nsun2	P	-0.1	NC	0.5		P	-0.1	NC	0.5
Dr.10814.1.S1_at	pafah1b3	P	0.1	NC	0.425834		P	0	NC	0.5
Dr.3517.1.S1_at	znf207b	P	0.1	NC	0.5		P	0	NC	0.5
Dr.4343.1.S1_at	fam3c	P	-0.1	NC	0.5		P	0	NC	0.5
Dr.10242.1.S1_at	pias4b	P	0.5	NC	0.160832		A	0.3	NC	0.559457
Dr.7237.1.S1_at	zgc:63962	P	0.3	NC	0.069809		P	0.2	NC	0.44793
Dr.10562.1.A1_at	olfm2	A	1.8	NC	0.28107		A	0.8	NC	0.094597
Dr.17145.1.S1_at	kctd12.1	A	-0.3	NC	0.624713		M	0	NC	0.5
Dr.10904.1.S1_a_at	add3a	P	0.2	NC	0.205324		P	0.5	I	5e-05
Dr.893.1.S1_at	zgc:56112	P	0.1	NC	0.268596		P	0.4	NC	0.105134
Dr.1791.1.S1_at	pdap1	P	-0.1	NC	0.6176		P	-0.1	NC	0.5
Dr.17863.1.S1_at	flot2a	P	0	NC	0.5		P	0.1	NC	0.5
Dr.18575.1.S1_a_at	cbx2	P	0.1	NC	0.5		P	-0.3	NC	0.950067
Dr.17448.1.S1_at	psmd6	P	0	NC	0.5		P	0	NC	0.5
Dr.17357.1.A1_at	h2afx	P	0.2	NC	0.184713		P	0.3	I	0.001664
Dr.10106.1.A1_at	mtr	P	-0.5	D	0.999765		P	0.2	NC	0.5
Dr.18389.1.S1_at	ythdf3	P	0	NC	0.5		P	-0.1	NC	0.910901
Dr.5259.1.S1_at	arcn1	P	0	NC	0.5		P	0.1	NC	0.5
Dr.6685.1.A1_at	zgc:55468	P	0	NC	0.5		P	0	NC	0.5
Dr.12800.1.S1_at	ptplb	P	0.2	NC	0.074959		P	0.1	NC	0.5
Dr.7852.1.S1_at	utp11l	P	-0.1	NC	0.659602		P	-0.3	NC	0.975199
Dr.1745.1.S1_at	ercc3	P	-0.2	NC	0.5		P	0.2	NC	0.462755
Dr.1692.1.S1_at	zbtb2b	P	0.2	NC	0.174908		P	-0.1	NC	0.5
Dr.20704.1.S1_at	th1l	P	0	NC	0.5		P	-0.4	MD	0.997175
Dr.24628.1.S1_at	zgc:55466	P	0.3	NC	0.004934		P	0.1	NC	0.5
Dr.978.1.S1_at	ufsp2	P	0.5	NC	0.006442		P	0.5	NC	0.021718
Dr.11720.2.S1_a_at	robo3	P	-0.5	D	0.999999		P	-0.3	NC	0.993889
Dr.17453.1.A1_at	sh2d3cb	A	1.8	NC	0.072349		A	3.3	NC	0.06033
Dr.2185.1.A1_at	ndnl2	P	0	NC	0.5		P	-0.2	NC	0.71893
Dr.18735.1.A1_at	ap1s1	P	0	NC	0.5		P	-0.1	NC	0.5
Dr.25187.1.S1_a_at	her8a	P	0.2	NC	0.256407		P	-0.6	D	0.99971
Dr.4025.1.A1_at	bysl	P	0	NC	0.5		P	-0.3	NC	0.946094
Dr.20261.1.S1_at	anp32a	P	-0.1	NC	0.5		P	-0.1	NC	0.5
Dr.4111.1.S1_at	fbp1b	P	-0.4	D	0.999973		P	-0.4	D	0.99943
Dr.13376.1.S1_at	wdr5	P	-0.1	NC	0.5		P	0.3	NC	0.083222
Dr.13376.1.S2_at	wdr5	P	-0.1	NC	0.5		P	-0.1	NC	0.5
Dr.4503.1.S1_at	hspa9	P	0.1	NC	0.5		P	0.3	NC	0.077641
Dr.4503.1.S2_at	hspa9	P	0.1	NC	0.5		P	0	NC	0.5
Dr.11083.1.S1_at	itm2ba	P	0.1	NC	0.5		P	0	NC	0.5
Dr.24669.1.S1_at	gtf2a1	P	0.1	NC	0.5		P	0.4	NC	0.010207
Dr.11471.1.S1_at	chmp5	P	0.1	NC	0.5		P	0	NC	0.5
Dr.3546.1.S1_at	wls	P	0.1	NC	0.5		P	0.1	NC	0.5
Dr.3546.1.S1_s_at	wls	P	0	NC	0.5		P	0	NC	0.5
Dr.12684.1.S1_at	nfe2l2	P	-1.5	D	0.999986		P	-0.2	NC	0.981034
Dr.12684.1.S2_at	---	A	0.8	NC	0.5		A	-2.4	NC	0.820232
Dr.9072.1.S1_at	cab39l1	P	0.4	I	5e-06		P	0.3	NC	0.034854
Dr.25209.1.S1_at	zgc:64098	P	0.5	I	0.00022		P	0.2	NC	0.300289
Dr.25209.1.S1_s_at	zgc:64098	P	0.2	NC	0.425834		P	0.1	NC	0.5
Dr.3583.1.S1_at	sult6b1	P	-0.1	NC	0.5		P	-0.7	D	1
Dr.472.1.S1_at	zgc:55741	P	0.1	NC	0.5		P	-0.2	NC	0.969251
Dr.12519.1.S1_at	ufm1	P	0.5	I	0.000124		P	-0.1	NC	0.5
Dr.6837.1.S1_at	znf259	P	0.2	NC	0.028241		P	0.3	I	0.000841
Dr.11635.1.A1_at	cox15	P	0.2	NC	0.425834		P	-0.3	NC	0.71893
Dr.3992.1.S1_at	ppp4ca	P	-0.2	NC	0.970527		P	-0.4	MD	0.997175
Dr.8959.1.S1_at	gas6	P	0	NC	0.5		P	0.2	NC	0.5
Dr.5533.1.S1_at	aldh3a2	P	0.7	NC	0.015763		P	0.6	NC	0.037834
Dr.5969.1.S1_at	zgc:56402	P	0	NC	0.5		P	0	NC	0.5
Dr.7306.1.S1_at	scpep1	P	0	NC	0.5		P	0.1	NC	0.5
Dr.5588.1.S1_at	hspa4a	P	0.2	NC	0.35421		P	0.4	I	0.000608
Dr.15424.1.S2_at	arpc5a	P	0.1	NC	0.5		P	-0.1	NC	0.5
Dr.4501.1.S1_at	zgc:56068	P	0	NC	0.5		P	-0.2	NC	0.772757
Dr.10840.1.S1_at	mapre1l	P	0.4	I	0.000499		P	-0.1	NC	0.5
Dr.16405.1.S1_at	zgc:56429	P	-0.3	NC	0.44793		P	0.2	NC	0.5
Dr.4644.1.S1_at	yy1b	P	-0.1	NC	0.5		P	-0.2	NC	0.706183
Dr.10121.1.S1_at	tfg	P	0.2	NC	0.069809		P	0	NC	0.440543
Dr.5094.1.S1_at	smu1	P	0	NC	0.5		P	0	NC	0.5
Dr.3549.1.S1_at	spint1a	P	0	NC	0.5		P	-0.1	NC	0.5
Dr.2901.1.S1_at	coro1ca	P	0.1	NC	0.5		P	0.2	NC	0.340398
Dr.2901.1.S2_at	coro1ca	P	-0.2	NC	0.537245		P	0.3	NC	0.477632
Dr.11431.1.S1_at	hspa4b	P	0	NC	0.5		P	0	NC	0.5
Dr.4705.1.S1_at	nol10	P	-0.3	NC	0.979234		P	0.1	NC	0.5
Dr.11939.1.S1_at	wdr45	P	0.2	NC	0.098486		P	0	NC	0.5
Dr.7466.1.S1_at	ak3	P	0	NC	0.5		P	-0.3	NC	0.71893
Dr.2827.1.S1_at	dctn2	P	0.5	I	3.4e-05		P	0.1	NC	0.5
Dr.16135.1.S1_at	ttc4	P	0.1	NC	0.396744		A	-0.1	NC	0.5
Dr.16135.1.S1_s_at	ttc4	P	-0.2	NC	0.995066		P	-0.2	NC	0.907849
Dr.25547.1.S1_at	drg1	P	0.1	NC	0.5		P	-0.2	NC	0.778357
Dr.24327.1.S1_at	cmpk	P	0	NC	0.5		P	-0.3	NC	0.982699
Dr.16839.1.S1_at	ube2nb	P	0	NC	0.5		P	-0.2	NC	0.981883
Dr.13970.1.S1_at	arl4a	P	-0.9	D	0.999986		P	-0.9	D	0.999954
Dr.17462.1.S1_at	hyou1	P	0.2	I	9e-06		P	-0.1	NC	0.5
Dr.18396.1.S1_at	txnipa	P	0.7	I	0		P	0.4	I	0
Dr.8694.1.S1_at	zgc:55764	P	0.1	NC	0.5		A	0.3	NC	0.5
Dr.3433.1.S1_at	dia1	P	0.4	NC	0.020766		P	0	NC	0.958983
Dr.9480.1.S1_at	zgc:55605	P	0.1	NC	0.5		P	0.1	NC	0.5
Dr.6103.1.S1_at	cep97	P	0	NC	0.5		P	0.1	NC	0.5
Dr.7951.1.S1_at	chn1	P	0	NC	0.5		P	-0.4	NC	0.93967
Dr.19450.1.S1_at	zgc:55983	P	0.3	NC	0.134962		P	0.3	NC	0.077641
Dr.9112.1.S1_at	LOC100332481 /// LOC100332788 /// zgc:63976	P	0	NC	0.5		P	0	NC	0.5
Dr.1920.1.S1_at	derl1	P	0	NC	0.5		P	-0.2	NC	0.829869
Dr.25154.1.S1_at	map2k1	P	-0.1	NC	0.5		P	0.1	NC	0.5
Dr.1591.1.S1_at	serhl	A	0.8	NC	0.055984		P	-0.3	NC	0.5
Dr.15359.1.S1_at	pvalb3	A	-0.3	NC	0.293817		A	0.5	NC	0.462755
Dr.9917.1.S1_at	gad1	P	-0.6	NC	0.5		P	0.5	NC	0.030749
Dr.2820.1.S1_at	zmynd19	P	-0.3	D	0.999104		P	-0.5	D	0.999667
Dr.19381.1.S1_at	vps26a	P	-0.1	NC	0.5		P	0	NC	0.5
Dr.11406.1.S1_at	asnsd1	P	0	NC	0.5		P	-0.3	NC	0.951964
Dr.7685.1.S1_at	erlec1	P	-0.2	NC	0.5		P	0	NC	0.5
Dr.15210.1.S1_at	dcp2	P	0	NC	0.5		P	-0.2	NC	0.955585
Dr.4561.1.S1_at	vldlr	A	0.3	NC	0.134962		A	0.7	NC	0.5
Dr.7761.1.A1_at	cul1b	P	0.1	NC	0.5		P	0.1	NC	0.5
Dr.9331.1.S1_at	bcap31	P	-0.1	NC	0.706183		P	-0.3	NC	0.927651
Dr.7300.1.S1_at	exoc3	P	0.1	NC	0.5		P	-0.1	NC	0.5
Dr.5064.1.S1_at	siah1	P	0	NC	0.5		P	0	NC	0.5
Dr.3498.1.S1_at	mat1a	P	-0.7	D	1		P	0	NC	0.5
Dr.4576.1.S1_at	tia1	P	-0.4	D	0.999957		P	-0.7	D	0.99995
Dr.16802.1.S1_at	vamp8	P	0	NC	0.5		P	-0.2	NC	0.843691
Dr.7225.1.S1_at	mobkl1aa	P	-0.1	NC	0.5		P	0	NC	0.5
Dr.2118.1.S1_at	ptpn2b	P	-0.1	NC	0.5		P	-0.1	NC	0.5
Dr.11474.1.S1_at	tnfaip1	P	-0.2	NC	0.953803		P	-0.1	NC	0.5
Dr.949.1.S1_at	zranb2	P	0	NC	0.5		P	-0.1	NC	0.5
Dr.11708.1.S1_at	bzw2	P	0.1	NC	0.313422		P	-0.1	NC	0.5
Dr.2247.1.S1_at	fam107b	P	-0.1	NC	0.5		P	-0.5	D	0.999846
Dr.207.1.S1_at	zgc:55781	P	0.1	NC	0.529811		P	0.3	NC	0.455335
Dr.12612.1.S1_at	unc119b	P	0.3	NC	0.170131		P	-0.2	NC	0.5
Dr.14147.1.S1_at	pvalb6	A	-0.9	NC	0.977292		M	0.2	NC	0.5
Dr.4053.1.S1_at	adipor1b	P	-0.5	D	1		P	-0.4	D	0.998983
Dr.20808.1.S1_at	b4galt6	P	0	NC	0.5		P	-0.2	NC	0.910901
Dr.12717.1.S1_at	sulf2	P	0.4	NC	0.5		P	0.5	NC	0.340398
Dr.20491.1.S1_at	mgrn1	P	0.1	NC	0.5		P	0	NC	0.5
Dr.2925.1.S1_at	prkrir	P	0	NC	0.5		P	-0.5	D	0.998124
Dr.17386.1.S1_at	eif2b3	P	0	NC	0.5		P	0	NC	0.5
Dr.6913.1.S1_at	rassf8b	P	0.8	I	0		P	0.1	NC	0.5
Dr.13391.1.S1_at	mocs3	A	0.2	NC	0.588772		M	0.1	NC	0.522368
Dr.15140.1.S1_at	mettl6	P	0.2	NC	0.5		P	-0.6	NC	0.957311
Dr.4883.1.S1_at	hsd17b4	P	0.4	NC	0.194853		P	0	NC	0.5
Dr.5811.1.S1_at	ap3m1	P	0	NC	0.5		P	0.2	NC	0.5
Dr.12654.1.S1_at	elovl6l	P	-0.3	NC	0.975199		P	-0.7	D	0.999954
Dr.12651.1.S1_at	sh3glb2	P	-0.4	NC	0.950067		P	-0.5	D	0.999997
Dr.6794.1.S1_at	slc48a1b	P	-0.1	NC	0.5		P	-0.1	NC	0.5
Dr.13076.1.S1_at	plekhf1	P	0.3	NC	0.022708		P	0.1	NC	0.5
Dr.2273.1.S1_at	LOC100331779 /// naa10	P	0	NC	0.5		P	-0.1	NC	0.5
Dr.13966.1.S1_at	zgc:63767	P	0.3	NC	0.268596		P	0.5	NC	0.010725
Dr.12713.1.S1_at	pitpna	P	0.1	NC	0.5		P	-0.4	D	0.999563
Dr.12575.1.S1_at	dcp1a	P	0.3	NC	0.160832		P	0.7	NC	0.021718
Dr.6437.1.S1_at	ptpn6	A	-0.4	NC	0.5		A	0.9	NC	0.389553
Dr.21017.1.S1_at	mhc1uea	A	0.9	NC	0.44793		A	-0.3	NC	0.3824
Dr.8373.1.S1_at	synj2bp	P	0.1	NC	0.5		P	-0.1	NC	0.5
Dr.15726.1.S1_at	nuf2	P	-0.1	NC	0.5		P	-0.3	NC	0.815287
Dr.7982.1.S1_at	tnfaip8	P	0	NC	0.28107		P	0.3	NC	0.306825
Dr.3799.1.S1_at	zgc:64012	A	-2	NC	0.884295		A	-1.4	NC	0.783877
Dr.8682.1.S1_at	rbm4.1	P	0	NC	0.5		P	0.2	NC	0.5
Dr.4175.1.A1_at	prkab1b	P	-0.1	NC	0.5		P	0.1	NC	0.5
Dr.17441.1.S1_at	zgc:56288	P	-0.2	NC	0.5		P	-0.6	NC	0.986965
Dr.15418.1.S1_at	hnf1bb	P	-0.1	NC	0.66643		P	-0.4	D	0.999104
Dr.8390.1.S1_at	zgc:55420	P	0.9	I	1e-06		P	0.3	NC	0.064935
Dr.20665.1.S1_at	bbs5	P	-0.1	NC	0.5		P	0	NC	0.5
Dr.11756.1.S1_at	xpo6	P	0.3	I	0.001304		P	0.3	NC	0.029473
Dr.9168.1.S1_at	ankmy2a	P	0.1	NC	0.5		P	0	NC	0.5
Dr.17477.1.S1_at	dtnbp1a	A	1.8	NC	0.005207		P	0.5	NC	0.232922
Dr.3075.1.S1_at	tomm34	P	0.4	I	1e-06		P	0.5	I	8e-06
Dr.2298.1.S1_at	zgc:85763	A	-0.3	NC	0.492541		P	0.3	NC	0.36119
Dr.6181.1.S1_at	zgc:64095	P	0	NC	0.5		P	0.2	NC	0.5
Dr.7646.1.A1_at	zgc:55343	P	-0.2	NC	0.5		P	0	NC	0.5
Dr.11166.1.S1_at	strada	P	0.1	NC	0.5		P	0	NC	0.5
Dr.18449.1.S1_at	zgc:63942	P	-0.3	NC	0.5		P	0	NC	0.5
Dr.15516.1.S1_at	stx8	P	0.3	NC	0.021718		P	0	NC	0.5
Dr.7833.1.S1_at	taf8	P	0	NC	0.5		P	0	NC	0.5
Dr.17336.1.S1_at	zgc:56688	P	-0.6	D	0.999991		P	-0.2	NC	0.631784
Dr.11457.1.S1_at	zbtb16a	A	-0.2	NC	0.5		P	0.3	I	0.001226
Dr.5905.1.S1_at	piga	P	0.2	NC	0.5		P	0.2	NC	0.396744
Dr.14211.1.S1_at	tpst1	P	0.1	NC	0.5		P	-0.4	D	0.999941
Dr.441.1.S1_at	col9a2	A	-2.2	NC	0.749578		P	-0.4	NC	0.856752
Dr.5411.1.S1_at	cacng1	A	0.3	NC	0.5		A	-1.1	NC	0.5
Dr.16650.1.S1_at	otud6b	P	-0.3	NC	0.981034		P	-0.6	D	0.99996
Dr.4468.1.S1_at	rnaseh2b	P	-0.1	NC	0.5		P	-0.3	D	0.999104
Dr.1968.1.S1_at	cnot6	P	-0.2	NC	0.880608		P	-0.1	NC	0.5
Dr.16861.1.A1_at	usf1	P	-0.1	NC	0.5		P	0	NC	0.5
Dr.26443.1.S1_at	asna1	P	-0.3	NC	0.930191		P	-0.1	NC	0.5
Dr.6141.1.S1_a_at	ighm	A	2.8	NC	0.12316		A	1.7	NC	0.396744
Dr.5299.1.S1_at	snx12	P	0.1	NC	0.5		P	0.1	NC	0.5
Dr.20347.1.S1_at	psmd12	P	0	NC	0.5		P	-0.1	NC	0.5
Dr.20347.1.S2_at	psmd12	P	0.2	NC	0.055984		P	-0.1	NC	0.5
Dr.12952.1.S1_at	prelid1	P	0.2	NC	0.115705		P	0.2	NC	0.216123
Dr.13140.1.A1_at	zgc:63850	P	-0.2	NC	0.5		P	0.1	NC	0.5
Dr.1412.1.S2_at	ywhae1	P	0.1	NC	0.5		P	0.1	NC	0.5
Dr.1412.1.S1_at	ywhae1	P	0	NC	0.5		P	0.2	NC	0.5
Dr.1618.1.S1_at	kiaa0907	P	0.3	NC	0.09528		P	0.2	NC	0.326797
Dr.7869.1.S1_s_at	elof1	P	-0.1	NC	0.839168		P	0	NC	0.5
Dr.7869.1.S1_x_at	elof1	P	0.1	NC	0.5		P	0.1	NC	0.5
Dr.3585.1.S1_at	agt	A	-0.2	MD	0.997175		M	-0.2	NC	0.624713
Dr.4989.1.S1_at	c10orf119	P	-0.2	NC	0.935065		P	-0.2	NC	0.659602
Dr.25864.1.S1_at	zgc:63992	P	0.2	NC	0.011831		P	0.7	I	0
Dr.17883.1.S1_at	cdk2	P	-0.5	D	0.999998		P	-0.1	NC	0.610447
Dr.18266.1.S1_at	prc1b	P	0.2	NC	0.112101		P	-0.2	NC	0.794676
Dr.4874.1.S1_at	rab1a	P	0.2	I	0.000955		P	0	NC	0.5
Dr.11420.1.S1_at	baiap2l1a	P	0.1	NC	0.5		P	-0.1	NC	0.5
Dr.15601.1.S1_at	tgds	P	0.3	I	0.000191		P	0	NC	0.5
Dr.5549.1.S1_at	zgc:66286	A	1.4	NC	0.5		M	-0.4	NC	0.971759
Dr.17480.1.A1_at	zgc:56488	P	0.3	NC	0.036319		P	0.2	NC	0.5
Dr.17480.1.A2_at	zgc:56488	P	0.2	NC	0.105134		P	0.2	NC	0.067338
Dr.7232.1.S1_at	hoxb8a	P	-0.3	NC	0.993889		P	-0.4	NC	0.90472
Dr.4420.1.S1_at	mobkl1b	P	0.2	NC	0.077641		P	0.3	NC	0.034854
Dr.12675.1.S1_at	usp14	P	0	NC	0.5		P	0.1	NC	0.5
Dr.12231.1.S1_at	sas	P	0	NC	0.5		P	0.1	NC	0.293817
Dr.10804.1.S1_at	zc4h2	P	-0.2	NC	0.910901		P	-0.5	NC	0.969251
Dr.15862.1.S1_at	bnip3lb	P	-0.9	NC	0.686578		M	-0.1	NC	0.403969
Dr.11201.1.S1_at	tubgl	P	0.3	I	0.000311		P	0.1	NC	0.44793
Dr.4447.1.S1_at	aph1b	P	0	NC	0.5		P	-0.3	NC	0.887899
Dr.3514.1.S1_at	cox4nb	P	0	NC	0.5		P	0.1	NC	0.396744
Dr.18420.1.S1_at	zgc:63938	P	-0.6	D	0.999993		P	-0.3	NC	0.71259
Dr.14462.1.S1_at	fam54b	P	-0.2	NC	0.631784		P	-0.1	NC	0.5
Dr.16126.1.S1_at	ppp6c	P	0.1	NC	0.5		P	-0.1	NC	0.5
Dr.9278.1.S1_at	hk1	P	0.5	I	0		P	0.1	NC	0.5
Dr.12498.1.S1_at	rad1	P	0	NC	0.5		P	-0.1	NC	0.894866
Dr.5511.1.S1_at	sec23a	P	0.3	NC	0.013035		P	0.1	NC	0.5
Dr.17837.1.S1_at	ube2g2	P	0	NC	0.5		P	0	NC	0.5
Dr.17858.1.S1_at	zgc:55521	P	-0.1	NC	0.514916		P	-0.6	MD	0.997175
Dr.2359.1.S1_at	nvl	P	-0.4	D	0.999747		P	-0.4	NC	0.884295
Dr.11588.1.S1_at	sfxn2	P	-0.2	NC	0.783877		P	-0.1	NC	0.5
Dr.23314.1.S1_at	wasb	A	1.3	NC	0.320081		A	0.3	NC	0.5
Dr.7304.1.S1_at	phf6	P	0	NC	0.5		P	0.2	NC	0.174908
Dr.25512.1.S1_at	tnfaip8l3	A	-0.3	NC	0.799953		A	-0.5	NC	0.544665
Dr.4788.1.S1_at	tax1bp3	P	-0.1	NC	0.529811		P	-0.2	NC	0.5
Dr.2516.1.S1_at	sass6	P	0.2	NC	0.210683		P	0.1	NC	0.5
Dr.5534.1.S1_at	cwc25	P	0.1	NC	0.5		P	0.1	NC	0.5
Dr.17328.1.S1_at	ccdc94	P	0.1	NC	0.5		P	-0.1	NC	0.5
Dr.7507.1.S1_at	ppp2r5ea	M	-0.4	NC	0.529811		A	0.8	NC	0.030749
Dr.4017.1.S1_at	ddx49	P	-0.3	D	0.999392		P	-0.4	D	1
Dr.4186.1.S1_at	tpd52l2b	P	0	NC	0.5		P	0	NC	0.5
Dr.4585.1.S1_at	pdcd5	P	-0.1	NC	0.5		P	0	NC	0.5
Dr.15883.1.S1_at	ppp2r5eb	P	-0.1	NC	0.5		P	0.2	NC	0.470189
Dr.6932.1.S1_at	arl8 /// vps35	P	0.1	NC	0.485084		P	0.1	NC	0.5
Dr.2356.1.S1_at	zgc:55695	P	0	NC	0.5		P	0.2	NC	0.127011
Dr.16123.1.S1_at	pwp1	P	-0.1	NC	0.6176		P	-0.1	NC	0.5
Dr.15214.1.S1_at	rad18	P	-0.1	NC	0.5		P	0	NC	0.5
Dr.7929.1.S1_at	bin2b	A	0.5	NC	0.112101		P	0.2	NC	0.051889
Dr.10035.1.S1_at	herpud2	P	0.5	I	4e-06		P	0.2	NC	0.194853
Dr.10452.2.S1_a_at	mapk1	P	-0.4	NC	0.907849		P	0.5	I	0.002375
Dr.14822.1.S1_at	ung	P	-0.2	NC	0.829869		P	0	NC	0.5
Dr.22283.1.S1_at	cnn3a	P	-0.2	NC	0.907849		P	0.1	NC	0.5
Dr.16078.1.S1_at	dcn	A	0	NC	0.5		A	0.5	NC	0.051889
Dr.99.1.S1_at	bscv	P	0	NC	0.5		P	0.4	I	0.000191
Dr.2051.1.S1_at	LOC100334232	P	0.6	I	3e-06		P	0.1	NC	0.5
Dr.9155.1.S1_at	nsfa	A	-1.6	NC	0.761321		A	-1.3	NC	0.5
Dr.10598.1.S1_at	fah	P	0.3	NC	0.5		P	-1.2	MD	0.997333
Dr.9556.1.S1_at	agk	P	-0.1	NC	0.5		P	0.3	NC	0.069809
Dr.14244.1.S1_at	phkg2	P	-0.3	D	0.999159		P	-0.2	NC	0.843691
Dr.20919.1.S1_at	sephs1	P	0.2	NC	0.5		P	0.1	NC	0.5
Dr.14857.1.S1_at	xrcc6	P	0.3	I	0.000107		P	0	NC	0.5
Dr.16606.1.S1_at	magt1	P	0.2	NC	0.042689		P	0	NC	0.5
Dr.12893.1.S1_at	spop	P	0	NC	0.5		P	0	NC	0.5
Dr.9165.1.S1_at	zgc:55843	P	-0.5	NC	0.996649		P	-0.5	NC	0.986325
Dr.13057.1.S1_at	sirt2	P	0.3	NC	0.004673		P	0.5	I	0.00224
Dr.1630.1.S1_at	gtf2h2	P	0	NC	0.5		P	0	NC	0.5
Dr.5348.1.S1_at	cnih	P	0.1	NC	0.5		P	0	NC	0.5
Dr.9221.1.S1_at	tra2b	P	0.2	NC	0.10177		P	-0.1	NC	0.5
Dr.14117.1.S1_at	cd2bp2	P	0.1	NC	0.5		P	-0.4	D	0.998434
Dr.15406.1.S1_at	pex3	P	0.1	NC	0.5		P	0.1	NC	0.5
Dr.17107.1.S1_at	cbll1	P	0.1	NC	0.205324		P	0	NC	0.5
Dr.16959.1.S1_at	zgc:56072	P	0.3	NC	0.080395		P	-0.6	D	0.999982
Dr.20966.1.S1_at	adh8a	A	-2.3	NC	0.90472		A	0.1	NC	0.5
Dr.1220.1.S1_at	zgc:64155	P	0.2	NC	0.019849		P	0.1	NC	0.250422
Dr.13677.1.S1_at	fam158a	P	0.1	NC	0.5		P	0	NC	0.5
Dr.10970.1.S1_at	ttc9c	P	0.2	NC	0.055984		P	-0.3	NC	0.953803
Dr.15182.1.S1_at	zgc:56596	P	-0.1	NC	0.5		P	-0.4	D	0.999994
Dr.18777.1.S1_at	zgc:56706	P	-0.5	D	0.999729		P	-1.4	D	0.999998
Dr.21052.1.S1_at	zgc:56259	P	-0.1	NC	0.5		P	-0.2	NC	0.5
Dr.84.1.S1_at	pitrm1	P	0.1	NC	0.5		P	0.6	I	0.00057
Dr.9055.1.S1_at	cog2	P	0.2	NC	0.5		P	-0.2	NC	0.988169
Dr.12045.1.S1_at	usp25	P	0.2	NC	0.227243		P	0	NC	0.5
Dr.12106.1.S1_at	lztfl1	P	-0.1	NC	0.778357		P	0	NC	0.5
Dr.20194.1.S1_at	nup133	P	0	NC	0.5		P	-0.2	NC	0.673203
Dr.3639.1.S1_at	itih3	A	0.1	NC	0.856752		P	0.9	I	0.001152
Dr.12680.1.S1_at	cdc23	P	-0.1	NC	0.5		P	-0.2	NC	0.884295
Dr.6616.1.S1_at	pafah1b1b	A	0.3	NC	0.151871		A	0	NC	0.603256
Dr.6065.1.S1_at	cecr1a	P	0.1	NC	0.5		P	0.1	NC	0.5
Dr.4865.1.A1_at	serpind1	A	-0.3	NC	0.5		P	0.6	NC	0.119392
Dr.19235.1.S1_at	insm1b	P	0.6	I	1e-05		P	-0.6	D	1
Dr.6976.1.S1_at	zgc:55870	P	0.1	NC	0.5		P	-0.1	NC	0.5
Dr.6091.1.S1_at	rhoq	P	-0.2	NC	0.686578		P	0	NC	0.5
Dr.9918.1.S1_at	slmap	P	0.1	NC	0.470189		P	0.1	NC	0.119392
Dr.3762.1.S1_at	slc35e1	P	0	NC	0.5		P	-0.5	D	0.999563
Dr.16029.1.S1_at	hsd11b3	P	0.1	NC	0.5		P	-0.5	NC	0.978282
Dr.13544.1.S1_at	pdcd6	P	0	NC	0.5		P	0.1	NC	0.5
Dr.15118.1.S1_at	chordc1	P	0.1	NC	0.5		P	-0.2	NC	0.922359
Dr.8108.1.S1_at	tcf7l1b	P	-0.5	D	0.999986		P	0.1	NC	0.368216
Dr.15170.1.S1_s_at	zbtb2a	P	0.4	NC	0.028241		P	0.4	I	0.001017
Dr.10325.1.A1_at	cstf2	P	0.2	NC	0.5		P	0.1	NC	0.5
Dr.15571.1.S1_at	sybl1	P	-0.4	NC	0.986965		P	-0.5	D	0.999809
Dr.5066.1.S1_at	actn3b	P	-0.5	NC	0.957311		P	-0.3	NC	0.71893
Dr.11486.1.S1_at	edem1	P	0.1	NC	0.5		P	0	NC	0.5
Dr.4594.1.S1_at	nt5c2a	P	-0.1	NC	0.5		P	0.2	NC	0.35421
Dr.3520.1.S1_at	gmcl1	P	-0.2	NC	0.958983		P	0	NC	0.5
Dr.5981.1.S1_at	atp6v1b2	P	0.4	I	5.9e-05		P	0.3	NC	0.046197
Dr.11523.1.S1_at	mkln1	P	-0.2	NC	0.5		P	-0.1	NC	0.581483
Dr.5090.1.S1_at	ftsjd2	P	0	NC	0.5		P	0.1	NC	0.170131
Dr.6162.1.S1_at	slc25a10	A	-0.5	NC	0.5		A	-0.7	NC	0.935065
Dr.17429.1.S1_at	slc2a8	P	-1.2	D	0.999979		P	0.3	NC	0.238679
Dr.7707.1.S1_at	cobra1	P	0.2	NC	0.5		P	0	NC	0.5
Dr.15832.1.S1_at	pafah1b1a	P	0.3	NC	0.5		P	0.2	NC	0.112101
Dr.7629.1.S1_at	pak1	P	-0.3	D	0.999563		P	-0.1	NC	0.5
Dr.12650.1.S1_at	rmi1	P	0.1	NC	0.5		P	-0.3	NC	0.5
Dr.3222.1.S1_at	slc25a16	P	0.4	NC	0.022708		P	0	NC	0.5
Dr.17160.1.S1_at	zgc:56106	P	0	NC	0.5		P	-0.3	NC	0.815287
Dr.3484.1.S1_at	sap30bp	P	-0.1	NC	0.5		P	-0.1	NC	0.5
Dr.15112.1.S1_at	rabggtb	P	0.3	NC	0.274798		P	0.3	NC	0.5
Dr.9759.1.A1_at	med21	P	0.1	NC	0.5		P	0	NC	0.5
Dr.2195.1.S1_at	tnpo3	P	0	NC	0.5		P	-0.2	NC	0.884295
Dr.20342.1.S1_at	brf1	P	-0.4	NC	0.93967		P	0.9	I	8e-06
Dr.7294.1.S1_at	ndel1b	P	0.4	I	1.5e-05		P	-0.2	NC	0.978282
Dr.18839.1.S2_at	ripk4	P	-1.7	D	0.999999		P	0.1	NC	0.5
Dr.6259.1.S1_at	nucb2b	P	0.3	NC	0.067338		P	-0.4	NC	0.983483
Dr.12883.1.S1_at	saal1	P	0	NC	0.5		P	-0.3	NC	0.927651
Dr.12110.1.S1_at	sc4mol	P	0.1	NC	0.5		M	1.1	I	0.001017
Dr.14106.1.S1_at	zgc:64013	P	-0.1	NC	0.810259		P	-0.3	NC	0.901514
Dr.13000.1.S1_at	irak4	A	-0.2	NC	0.5		A	0.1	NC	0.5
Dr.15152.1.S1_at	sfswap	P	0	NC	0.5		P	0.1	NC	0.5
Dr.18066.1.S1_at	pold2	P	0	NC	0.5		P	0.1	NC	0.5
Dr.17103.1.S1_at	tigarb	A	-1.5	NC	0.71259		A	0.1	NC	0.5
Dr.18376.1.S1_at	zgc:56538	P	0.2	NC	0.033439		P	0.4	NC	0.007152
Dr.17560.1.S1_at	tmem9	P	-0.2	NC	0.805147		P	-0.6	NC	0.935065
Dr.25151.1.S1_at	ggps1	P	0.3	I	0.000177		P	0.2	NC	0.06033
Dr.6296.1.S1_at	rab28	P	0.3	NC	0.10177		P	0.5	NC	0.179768
Dr.16642.1.S1_at	rtn4ip1	P	-0.1	NC	0.5		P	0.3	NC	0.238679
Dr.17244.1.S1_at	zgc:56533	P	0.1	NC	0.5		M	0.2	NC	0.440543
Dr.18377.1.S1_at	mrpl14	P	0.1	NC	0.5		P	-0.1	NC	0.5
Dr.7649.1.A1_at	tlk2	P	0.1	NC	0.5		P	0.3	NC	0.147517
Dr.13039.1.S1_at	slc43a2a	P	0.5	I	0.000253		P	0.7	I	7e-06
[truncated: 13,622 more rows]
