# Supplementary material for: Transcriptome Analysis Suggested Striking Transition Around the End of Epiboly in the Gene Regulatory Network Downstream of the Oct4‐Type POU Gene in Zebrafish Embryos
Source: Dev Growth Differ. 2025 Jun 9;67(5):245–69. doi: 10.1111/dgd.70012 (PMC12199784; doi:10.1111/dgd.70012)
Supplement: Supplementary file 9 — Table S4. [file DGD-67-245-s011.xlsx]

## Sheet: Table S4
Table S4. Genes significantly downregulated at 90% epiboly by en-pou5f3 induction (Group I).1
Probe Name	Gene Symbol	heat shock (-)_90%_Signal	heat shock (+)_90%_Signal	Signal Log Ratio	Change2	Change p-value	MZ-spg3
Dr.20143.1.S1_at	her3	2171.3	1.3	-11	D	1	A
Dr.8182.1.S1_at	pax6b	404.2	4.9	-6.2	D	0.999993	–
Dr.14577.1.A1_at	zgc:92090	28.8	0.4	-5.5	D	0.999937	–
Dr.5771.1.S1_at	otx1a	261.3	7	-5.1	D	0.999999	–
Dr.226.1.S1_at	hesx1	915.8	15.8	-5.1	D	0.999999	–
Dr.587.1.S1_at	foxb1.2	1312	42.4	-5	D	1	A
Dr.12613.1.S1_a_at	irx1a	404.5	14.5	-4.8	D	1	–
Dr.17923.2.A1_at	sept9b	20.4	0.8	-4.7	D	0.998526	–
Dr.8324.1.S1_at	mxtx1	426.7	17.6	-4.5	D	1	DE
Dr.13616.1.A1_at	---	669.3	36.4	-4.5	D	1	–
Dr.6760.1.S1_at	zic1	1143.4	48.9	-4.4	D	1	A
Dr.284.2.A1_a_at	otx1b /// wu:fc92e03	1558.7	74.5	-4.3	D	1	–
Dr.5054.1.A1_at	---	1022.2	39.7	-4.1	D	1	–
Dr.309.1.S1_at	LOC100329734 /// wnt8-2 /// wnt8a	2079.9	126.4	-4.1	D	1	–
Dr.4007.1.S1_at	sp5l	4735	324.1	-4.1	D	1	–
Dr.289.1.S1_a_at	gsc	685.3	37.7	-4.1	D	1	–
Dr.16848.1.A1_at	---	17.2	1	-4	D	0.999618	–
Dr.22535.1.A1_at	LOC565377	270.5	14.4	-3.8	D	0.999998	–
Dr.8072.1.S1_at	dbx1b	36.9	3.3	-3.8	D	0.999351	–
Dr.24043.1.A1_at	wu:fj17f10	9.2	0.3	-3.7	D	0.999876	–
Dr.26152.1.A1_at	---	29.9	1.9	-3.6	D	0.99943	–
Dr.22390.1.A1_at	zic4	57.8	6.8	-3.6	D	0.999999	–
Dr.555.1.S1_at	neurog1	867.7	80.3	-3.5	D	1	–
Dr.19691.1.A1_at	zgc:123349	46.7	4.9	-3.5	D	0.999729	–
Dr.13009.1.A1_at	spry2	48.2	3	-3.4	D	0.999501	–
Dr.10460.1.S1_at	sox9a	48.7	2.8	-3.3	D	0.999957	–
Dr.8192.1.S1_at	hoxc1a	61.9	7.1	-3.3	D	0.999822	–
Dr.25893.1.A1_at	LOC100330524	306.5	44.4	-3.3	D	1	–
Dr.592.1.S1_at	foxd5	2403.5	256.3	-3.3	D	1	–
Dr.16880.1.S1_at	pcdh18a	276.3	34.6	-3.2	D	0.999999	–
DrAffx.2.82.S1_at	sox2	1062.5	141.5	-3.1	D	1	A
Dr.15398.2.S1_at	zgc:162129	31.8	3.6	-3.1	D	0.998918	–
Dr.581.1.S1_at	oep	1271.8	147.3	-3.1	D	1	A
Dr.17459.1.S1_a_at	zgc:112265	39	6.2	-3.1	D	0.999876	–
Dr.25937.1.A1_at	stim1a	51.8	6.8	-3.1	D	0.998983	–
Dr.12825.1.A1_at	six7	1523.3	174.4	-3.1	D	1	A
Dr.21013.1.A1_at	---	41.8	5.5	-3.1	D	0.99971	–
Dr.10168.1.S1_at	maf	385.3	36.8	-3	D	0.999999	–
Dr.20039.1.S1_at	pnx	302.8	28.5	-3	D	1	A
Dr.7255.1.A1_at	LOC100330524	609.5	79.1	-3	D	0.999999	–
Dr.14360.1.A1_at	si:dkey-72l14.3	18.9	1.2	-2.9	D	0.999533	–
Dr.15289.1.A1_at	---	30	3.6	-2.9	D	0.999747	–
Dr.21969.1.A1_at	---	23.9	2.2	-2.9	D	0.999857	–
Dr.103.1.S1_at	sall4	8586.1	1060.9	-2.8	D	1	–
Dr.15089.1.S1_at	rem1	190.8	26.4	-2.7	D	1	–
Dr.20582.1.S1_at	rbpms2	53.9	7	-2.7	D	0.998848	–
Dr.284.1.S1_a_at	otx1b /// wu:fc92e03	217.8	35.1	-2.7	D	0.999908	–
Dr.11384.1.A1_at	---	30.1	1.8	-2.7	D	0.999822	–
Dr.8840.1.A1_at	rnf41l	16.8	1.4	-2.7	D	0.998983	–
Dr.7279.1.S1_at	lft2	385.7	51.7	-2.7	D	1	–
Dr.5379.1.A1_at	sox2	2036.7	359.5	-2.7	D	1	A
Dr.842.1.A1_at	wu:fa55b05	89.4	12.4	-2.6	D	0.999901	–
Dr.23618.1.A1_at	---	46.4	5.7	-2.6	D	0.999908	–
Dr.6268.1.A1_at	wu:fe11c03	525.6	84.5	-2.6	D	0.999999	–
Dr.589.1.S1_at	foxb1.1	249.1	33.4	-2.6	D	0.999996	A
Dr.7737.1.A1_at	wu:fi27h03	22.5	3.5	-2.6	D	0.998983	–
Dr.10.1.S1_at	pax2a	713.6	126.7	-2.6	D	1	–
Dr.8181.1.S1_at	fzd8b	641.6	73	-2.5	D	1	–
Dr.590.1.S1_at	foxd3	765.4	96.8	-2.5	D	1	A
Dr.8506.1.S1_a_at	tfap2a	4720.8	796.6	-2.5	D	1	A
Dr.17776.1.A1_at	tph1b	189.4	37.2	-2.4	D	1	A
Dr.7262.1.A1_at	LOC100149069	155.4	21.9	-2.4	D	1	–
Dr.478.1.S1_at	fgf8a	1092.5	218.8	-2.4	D	1	–
Dr.11342.1.A1_at	LOC100331929 /// zgc:73225	94.4	12.4	-2.4	D	0.999467	–
Dr.5054.2.S1_at	---	65.8	14.9	-2.4	D	0.999747	–
Dr.16934.1.A1_at	barhl2	107	14.8	-2.3	D	0.999998	–
Dr.5112.1.S1_at	sox11b	1318.4	290.2	-2.3	D	1	–
Dr.17647.1.A1_at	prdm14	318.9	38.8	-2.3	D	0.999971	A
Dr.13956.1.S1_at	lmo7a	35.7	5.8	-2.2	D	0.999467	–
Dr.8198.1.A1_at	krml2	82.9	21	-2.2	D	0.999969	–
Dr.496.1.S1_at	eng2a	102.8	22.8	-2.2	D	1	–
Dr.451.1.S1_at	lhx5	353.3	66.7	-2.2	D	0.999954	A
Dr.15057.1.S2_at	bcl2l10	2615.9	522.2	-2.2	D	1	–
DrAffx.1.57.S1_at	zgc:73226	30.3	7.1	-2.2	D	0.99776	–
Dr.609.1.S1_at	pcdh8	189.6	42.1	-2.2	D	0.999937	–
Dr.14978.1.S1_at	---	47.2	6.3	-2.2	D	0.998009	–
Dr.1691.9.S1_at	he1b	392.2	69.7	-2.2	D	1	–
Dr.10012.1.A1_at	smyd4	805	181.9	-2.2	D	1	–
Dr.12326.1.A1_s_at	mylka	69.1	10.2	-2.1	D	0.999997	–
Dr.15055.1.S1_at	cxcr4a	1541.9	350.9	-2.1	D	1	–
Dr.13772.1.A1_at	LOC100334443	2015.7	443.5	-2.1	D	1	–
Dr.3478.1.A1_at	mycl1b	1555.5	341	-2.1	D	0.999999	–
Dr.5112.1.S2_at	sox11b	1918.6	511.6	-2	D	1	–
Dr.568.1.S1_at	bmp2b	1131.2	267.7	-2	D	1	–
Dr.10168.2.S1_at	maf	194.1	48.9	-2	D	0.999998	–
Dr.8202.2.S1_a_at	pitx2	204.6	42.6	-2	D	1	–
Dr.6081.1.S1_at	inka1b	926.4	194.3	-2	D	1	–
Dr.10102.1.A1_at	inka1a	255.9	60.7	-2	D	1	–
Dr.25929.1.A1_at	---	1055.1	243	-2	D	1	–
Dr.26111.1.A1_at	---	455.5	92.1	-2	D	1	–
Dr.12603.1.S1_at	irx7	3739.2	1007.6	-1.9	D	1
Dr.23688.1.A1_at	wu:fb39e08	267.4	84.7	-1.9	D	0.999994
DrAffx.2.24.S1_at	mao	17.8	3.5	-1.9	D	0.998526
Dr.728.4.S1_at	zgc:193613	5330.4	1447.1	-1.9	D	1
Dr.1691.12.S1_at	sox3	1052.9	259.8	-1.9	D	0.999999
Dr.463.1.S1_at	her5	1182.8	381.7	-1.9	D	1
Dr.1463.1.S1_at	bmp2a	102.8	27	-1.9	D	0.999996
Dr.5775.1.S1_at	fgf3	68.7	19.6	-1.8	D	0.999765
Dr.25580.1.S1_at	wu:fd23c12	942.9	169.6	-1.8	D	1
Dr.15592.1.A1_at	LOC100151364	72.9	18.5	-1.8	D	0.999993
Dr.23367.1.A1_at	wu:fl05b04	107.1	35.5	-1.8	D	1
Dr.10102.2.S1_at	inka1a	234.8	62	-1.8	D	1
Dr.18272.1.S1_at	rgma	1802.2	520.4	-1.8	D	1
Dr.2193.1.A1_at	si:ch211-199g17.7	191.4	49.3	-1.8	D	1
Dr.18839.1.S2_at	ripk4	94.1	21.9	-1.7	D	0.999999
Dr.2953.1.S1_at	rasl11b	759.7	227.3	-1.7	D	0.999999
Dr.14800.1.A1_at	sox21b	80	27.7	-1.7	D	0.999969
Dr.13157.1.A1_at	---	51.9	17.3	-1.7	D	0.999973
Dr.10623.1.A1_at	fzd9	315.3	55.8	-1.7	D	0.999991
Dr.22485.1.A1_at	slc14a2	135.8	31.5	-1.7	D	0.999999
Dr.17781.1.A1_at	---	25.5	10	-1.7	D	0.999104
Dr.540.1.S1_at	rx3	2953.7	892.6	-1.7	D	0.999999
Dr.23470.1.S1_s_at	krml2.2	152.9	55.8	-1.6	D	1
Dr.278.1.S1_at	emx2	49.5	16.4	-1.6	D	0.999908
Dr.13384.1.S1_at	chd	588.2	155.9	-1.6	D	1
Dr.10228.1.A1_at	mych	2225.3	638.4	-1.6	D	1
Dr.5488.2.A1_at	zgc:194131	462.6	136.6	-1.6	D	1
Dr.12811.1.A1_at	lrrtm1	66.8	18.1	-1.6	D	0.999973
Dr.9764.1.A1_at	sp8b	928.9	272.4	-1.6	D	0.999999
Dr.16380.1.A1_at	aldh8a1	171.5	53.5	-1.6	D	0.999997
Dr.5753.1.S1_at	shhb	227.4	73.5	-1.6	D	1
Dr.11818.1.A1_at	LOC557995	1108.5	352.5	-1.6	D	1
Dr.23788.1.S1_at	gstp1	2920.2	890	-1.6	D	1
Dr.12777.1.S1_at	pcdh10b	191.8	76.6	-1.6	D	0.999999
Dr.26197.1.S1_at	LOC557995	478.7	152.3	-1.6	D	0.999999
Dr.4845.2.S1_at	mycn	3560.4	1203.7	-1.5	D	1
Dr.4763.1.S1_at	sox11a	2057.6	659.5	-1.5	D	1
Dr.25055.1.A1_s_at	lhx1a	33.4	10.1	-1.5	D	0.998983
Dr.4868.1.A1_at	zgc:174888	249.7	81	-1.5	D	1
Dr.22472.1.A1_at	LOC565422	100.6	42	-1.5	D	0.999988
Dr.12684.1.S1_at	nfe2l2	135.9	44.1	-1.5	D	0.999986
Dr.23039.1.S1_at	---	1180	416.3	-1.5	D	1
Dr.10251.1.A1_at	zgc:92316	264.3	85.9	-1.5	D	1
Dr.314.1.S1_at	ascl1a	93.8	26.3	-1.5	D	0.998983
Dr.12624.1.S1_a_at	irx1b	3260.7	1066.4	-1.5	D	1
Dr.20010.8.A1_at	sox3	7012.6	2394.1	-1.5	D	1
Dr.6377.1.A1_at	agxt2l1	67.8	33.2	-1.5	D	0.999809
Dr.8056.1.S1_at	dkk1b	691	246.6	-1.5	D	1
Dr.9048.1.A1_at	zgc:153310	1119.4	407.8	-1.5	D	1
Dr.11260.1.A1_at	crb2	134.8	31.9	-1.4	D	0.999876
Dr.7594.1.A1_at	---	89.7	30.3	-1.4	D	0.99996
Dr.13155.1.A1_at	LOC564635	876.4	345.8	-1.4	D	1
Dr.3448.1.S1_at	klf2a	823.6	313.9	-1.4	D	1
Dr.26197.2.A1_at	LOC557995	609.6	193.4	-1.4	D	0.999999
Dr.8300.1.S1_at	myf5	1091.9	426.9	-1.4	D	1
Dr.4807.1.S1_at	zic2a	4501.1	1715.5	-1.4	D	1
Dr.17850.1.S1_at	slc25a22	1101.9	395.5	-1.4	D	1
Dr.6136.1.A1_at	rgs2	89.8	41.6	-1.4	D	0.99995
Dr.4763.3.S1_at	sox11a	306.1	114.9	-1.4	D	1
Dr.193.1.S1_at	raraa	1399.9	602.6	-1.4	D	1
Dr.14662.1.S2_at	hnf1ba	1176.2	443.2	-1.4	D	1
Dr.5053.1.S1_at	klf4	1252.7	473.4	-1.4	D	1
Dr.25534.1.S1_at	sfrp1a	2492.4	999	-1.3	D	1
Dr.9737.1.S1_at	shmt1 /// wu:fd16e03	84.3	48.3	-1.3	D	0.998009
Dr.13481.1.S1_at	---	57.1	23.3	-1.3	D	0.998526
Dr.15719.1.S1_at	foxc1a	1904.7	735.8	-1.3	D	1
Dr.17731.2.S1_at	zgc:92242	213.1	70.7	-1.3	D	0.999991
Dr.5765.1.S1_at	epha2	422.6	155.2	-1.3	D	1
Dr.5627.1.A1_at	zgc:113338	513.5	295.9	-1.3	D	1
Dr.26130.1.S1_at	si:ch211-199g17.7	94.6	23.4	-1.3	D	0.999921
Dr.16392.1.A1_at	c6 /// LOC100331946 /// LOC100332091	184.2	78.4	-1.3	D	0.999991
Dr.9996.1.A1_at	emx2	96.6	33.1	-1.3	D	1
Dr.26349.1.A1_at	stk40	2949.8	1214.3	-1.3	D	1
Dr.26439.1.S1_at	nrarpb	149.4	54	-1.3	D	0.999986
Dr.922.1.S1_at	aqp3a	919.3	373.2	-1.3	D	1
Dr.8208.1.S1_at	lft1	705	256.4	-1.3	D	0.999999
Dr.5729.1.S1_at	hoxc6b	326	146.9	-1.3	D	0.999999
Dr.190.1.S1_at	cfb /// zgc:153240	26.8	11.1	-1.3	D	0.999261
Dr.24982.1.S1_at	zgc:56585	89.6	19.6	-1.3	D	0.999795
Dr.12425.1.S1_at	zgc:92533	324.8	94.4	-1.3	D	1
Dr.356.1.S1_at	gata2a	1704.4	739.1	-1.3	D	0.999999
Dr.12821.1.A1_at	foxg1b	50.6	16.5	-1.3	D	0.998434
Dr.7419.1.A1_at	zgc:113006	751.8	308.4	-1.3	D	0.999999
Dr.3353.1.A1_at	---	156.5	61.1	-1.3	D	0.999915
Dr.12479.1.A1_at	arhgap29a	129.2	42.7	-1.3	D	0.999993
Dr.1742.1.A1_at	osbpl10	2205.2	842.3	-1.3	D	1
Dr.1118.1.A1_at	zgc:153587	138.1	82.3	-1.3	D	0.999999
Dr.4763.1.S2_at	sox11a	2802.9	1113.1	-1.3	D	1
Dr.450.1.S1_at	cahz	1549.1	633.7	-1.3	D	1
Dr.17429.1.S1_at	slc2a8	125.5	38.2	-1.2	D	0.999979
Dr.18178.1.S1_at	cxcr7b	773.8	294.7	-1.2	D	0.999999
Dr.18562.2.A1_at	---	465.4	241.5	-1.2	D	0.999999
Dr.8645.1.A1_at	abcb5	476.9	191.9	-1.2	D	1
Dr.4845.1.A1_at	mycn	4173.7	1924.6	-1.2	D	1
Dr.13009.2.S1_at	spry2	59.9	29	-1.2	D	0.999997
Dr.14662.1.S1_at	hnf1ba	177.6	106.3	-1.2	D	1
Dr.2644.1.A1_at	dhrs3a	517.2	223.6	-1.2	D	1
Dr.5693.1.S1_at	myod1	148.9	51.4	-1.2	D	0.999989
Dr.11590.1.A1_at	nr0b2a	765.1	345.1	-1.2	D	1
Dr.8145.1.S1_at	igf2a	327	122.1	-1.2	D	0.999999
Dr.1760.2.S1_at	zgc:73275	76.1	28.8	-1.2	D	0.999966
Dr.20332.1.A1_at	pou2f1b	394.9	182.5	-1.2	D	0.999996
Dr.21323.1.A1_at	wu:fc10d12	337.6	123.3	-1.2	D	1
Dr.364.1.S1_at	lhx1a	117.3	69.1	-1.2	D	0.999994
Dr.15297.1.A1_at	---	732.8	309.3	-1.2	D	1
DrAffx.1.33.S1_at	zgc:91787	152.2	62.3	-1.2	D	0.999992
Dr.15961.1.A1_at	arl5c	2051	898.1	-1.2	D	1
Dr.25206.1.S1_at	tpbgl	329.9	165.8	-1.2	D	1
Dr.22295.1.A1_at	---	88	47.1	-1.2	D	0.999211
DrAffx.2.4.S1_at	zic5	179.5	78.8	-1.2	D	1
Dr.11590.1.A1_s_at	nr0b2a	996	435.3	-1.2	D	1
Dr.15136.1.A1_at	LOC563543	550.3	234.9	-1.2	D	1
Dr.40.1.S1_at	---	1431	679.6	-1.1	D	0.999999
Dr.10670.1.S1_at	fezf2	429	187.1	-1.1	D	0.999999
Dr.8242.1.A1_at	vim	132.3	66.6	-1.1	D	0.999999
Dr.8289.1.S1_at	bmpr1ba	179	80.6	-1.1	D	0.999991
Dr.2967.1.A1_at	hoxc8a	2389.7	988.9	-1.1	D	0.999999
Dr.6154.1.A1_at	---	501	255.5	-1.1	D	0.999989
Dr.14310.1.A1_at	wu:fd47e12	288	126.2	-1.1	D	0.999999
Dr.5112.1.S3_at	---	243.9	65.6	-1.1	D	0.999999
Dr.5730.1.S1_at	hoxa9a	250.2	138.7	-1.1	D	0.999996
Dr.1760.1.A1_at	wu:fc33e09	208.2	88	-1.1	D	0.999999
Dr.17099.2.A1_at	ell2	642.5	228.4	-1.1	D	1
Dr.465.1.S1_at	st8sia2	48.4	20	-1.1	D	0.999975
Dr.4571.1.A1_at	btr02	73.5	39.9	-1.1	D	0.999943
Dr.9926.1.S1_at	rgs5a	56.3	21.8	-1.1	D	0.999988
Dr.24443.1.A1_at	lhx1a	100.8	63.2	-1.1	D	0.999835
Dr.22286.1.A1_at	wu:fe50e05	194.8	96.6	-1.1	D	0.999991
Dr.10341.1.S1_at	fzd9b	156	51.5	-1.1	D	0.999982
Dr.24760.1.A1_at	aebp2	191.6	92.1	-1.1	D	0.999997
Dr.22471.1.A1_at	wu:fe38h02	356.6	135.7	-1.1	D	0.999999
Dr.3920.1.S1_at	olig2	447.7	147.6	-1.1	D	0.999995
Dr.18562.2.A1_x_at	---	580.8	297.2	-1.1	D	1
Dr.16109.1.S1_at	LOC561183	749.2	306.4	-1.1	D	0.999998
Dr.24533.1.A1_at	---	215.6	88.9	-1.1	D	0.999999
Dr.8163.1.S1_at	mespb	189.9	110.8	-1.1	D	0.999926
Dr.18845.1.S2_at	dmbx1a	1580.3	841.4	-1.1	D	1
Dr.10914.1.A1_at	zgc:154020	125.3	42.8	-1.1	D	0.999809
Dr.11828.1.A1_at	gadd45g	588.7	247.1	-1.1	D	1
Dr.10689.1.S1_at	zic2b	6267.8	2992.7	-1.1	D	1
Dr.5434.4.S1_at	pvalb9	2349.4	1148.8	-1.1	D	1
Dr.1468.1.S1_at	ntla	1476.1	700.1	-1.1	D	1
Dr.4528.1.S1_at	ptprn2	83.3	34.5	-1.1	D	0.999997
Dr.615.1.S1_at	six3b	654.3	352.4	-1.1	D	0.999999
Dr.2398.1.A1_at	wu:fb24e03	418.9	186.2	-1.1	D	0.999999
Dr.5562.1.S1_at	apobl	5514.2	2241.5	-1.1	D	1
Dr.26340.1.A1_at	sybu	60.9	27.9	-1.1	D	0.999835
Dr.24753.1.S1_at	ccnd1	6929.8	3079.2	-1.1	D	1
Dr.10709.1.S1_at	zeb1	642.1	291.9	-1.1	D	1
Dr.17976.1.S1_at	zgc:165571	137.3	54.8	-1.1	D	0.999885
Dr.18285.1.A1_at	ell2	1687.3	781.8	-1.1	D	1
Dr.17958.2.A1_at	---	503.9	197.4	-1	D	0.999999
Dr.18132.1.A1_at	---	449.5	204.4	-1	D	1
Dr.5757.1.S1_at	cyp26a1	5026.9	2487.3	-1	D	1
Dr.483.1.S1_at	foxa2	1180.6	596.6	-1	D	1
Dr.11698.1.S1_at	tfap2c	740.8	374.5	-1	D	1
Dr.6709.1.S1_at	LOC565309	5132.7	2387.8	-1	D	1
Dr.12593.1.S1_at	klf3	475	251.8	-1	D	0.999998
Dr.12891.1.A1_at	ankrd9	348.7	167.3	-1	D	0.999993
Dr.8323.1.S1_at	celf3	71.8	54.3	-1	D	0.998434
Dr.17491.1.A1_at	pygmb	473.3	251.6	-1	D	0.999999
Dr.25957.1.A1_at	---	229.5	110.2	-1	D	0.999999
Dr.11609.1.S1_at	LOC402847	181	99.8	-1	D	0.999926
Dr.17491.2.S1_at	pygmb	189	78.5	-1	D	1
Dr.5735.1.S1_at	hoxc6a	147	63.4	-1	D	0.999533
Dr.14617.1.S1_at	dsc2l	291.3	157.1	-1	D	0.999998
Dr.5827.1.A1_at	zgc:153972	233.5	128.8	-1	D	0.999998
Dr.616.1.S1_at	six3a	233.6	103.2	-1	D	0.999969
Dr.8217.1.S1_at	meis2.1	1119.1	562	-1	D	1
Dr.8064.1.S1_at	drl	430.6	184.3	-1	D	0.999999
Dr.19111.1.A1_at	---	449.7	205.3	-1	D	1
Dr.18631.2.A1_at	zgc:123295	122.9	72.7	-1	D	0.999957
DrAffx.1.45.S1_at	znfl1	857.7	414.8	-1	D	1
Dr.12425.1.S1_x_at	zgc:92533	393.4	165.5	-1	D	0.999999
Dr.18562.1.A1_a_at	---	1452.6	651.1	-1	D	1
Dr.18003.1.S1_at	---	668.8	347.6	-1	D	1
Dr.17766.1.A1_at	spns2	51.1	22.3	-1	D	0.998336
Dr.3936.1.A1_at	zgc:162730	854	392.2	-1	D	0.999999
Dr.16637.1.A1_at	---	45.5	23.6	-1	D	0.998918
Dr.19444.1.S1_at	pou2f1b	339.4	162.5	-1	D	0.999981
Dr.6307.1.A1_at	wu:fj05g07	109.9	55.5	-1	D	0.999867
Dr.3696.1.S1_at	her7	688.3	333.2	-1	D	1
Dr.10211.1.A1_at	spsb4b	1406.3	758.6	-1	D	0.999997
Dr.4336.1.A1_at	hip1	2962.6	1468.3	-1	D	1
Dr.19527.1.S1_a_at	---	2011.2	992.5	-1	D	1
Dr.21044.1.S1_at	zgc:56005	179.6	77.2	-1	D	0.999999
1．Genes are listed when signal log ratios for alterations of mRNA levels due to en-pou5f3 induction were -1 or less (two-fold or more decrease) at 90% epiboly and ordered ascengingly. Signal log ratios represent the logaristhms of the ratios of en-pou5f3-induced expressions to controls.
2. ‘D’ shows that decrease of the expression level was shown to be statistically significantly by the Wilcoxon Signed Rank Test.
3. Genes that were shown by the transcriptome analyses of MZ-spg mutants to be downregulated or upregulated in middle gastrulae (8 hpf) were classified as A and DE, respectively (Onichtchouk et al., 2010). Such categories are shown here when signal log ratios of expression changes were -2 or less in the current microarray analyses.
