# Supplementary material for: Transcriptome Analysis Suggested Striking Transition Around the End of Epiboly in the Gene Regulatory Network Downstream of the Oct4‐Type POU Gene in Zebrafish Embryos
Source: Dev Growth Differ. 2025 Jun 9;67(5):245–69. doi: 10.1111/dgd.70012 (PMC12199784; doi:10.1111/dgd.70012)
Supplement: Supplementary file 10 — Table S5. [file DGD-67-245-s010.xlsx]

## Sheet: Table S5
Table S5. Genes significantly upregulated at 90% epiboly by en-pou5f3 induction (Group II).1
Probe Name	Gene Symbol	heat shock (-)_90%_Signal	heat shock (+)_90%_Signal	Signal Log Ratio	Change2	Change p-value	MZ-spg3
AFFX-Dr-U43284-1_s_at	---	109.7	5530.9	5.3	I	0	–
Dr.22038.1.A1_at	wu:fd07d03	1.1	21.7	4.6	I	0.001017	–
Dr.11850.1.S2_at	sox9b	93.2	1546.8	4.5	I	0	–
Dr.4827.1.A1_x_at	lect1	1	20.3	4.4	I	0.000408	–
Dr.23911.1.A1_at	slc20a1a	0.7	19.1	4.3	I	0.001304	–
Dr.37.2.S1_at	pou3f3a	1.9	18.9	4.2	I	0.001991	–
Dr.22123.1.A1_at	si:dkey-91f15.6	0.5	11.1	3.9	I	0.001991	–
Dr.13774.1.S1_at	si:dkey-19f23.2	0.8	16.5	3.5	I	0.00022	–
Dr.5670.1.A1_at	hhatlb	2.2	22.3	3.5	I	0.000357	–
Dr.2997.1.A1_at	pik3r1	2.3	25.6	3.3	I	0.000205	–
Dr.15842.1.A1_at	syngr1a	2.3	23.8	3.3	I	0.002375	–
Dr.12214.1.A1_at	---	1.8	18.7	3	I	0.000333	–
Dr.1009.1.A1_at	lyst	3.4	25.7	2.9	I	0.000789	–
Dr.8233.1.S1_at	tbx2b	112.3	755.1	2.9	I	0	DE
Dr.5372.7.A1_x_at	---	65.5	423.9	2.8	I	0	–
Dr.25755.1.A1_at	---	2	19.2	2.8	I	0.000955	–
Dr.5372.7.A1_at	---	42.1	356.1	2.7	I	0	–
Dr.19643.1.A1_at	---	4.7	35.1	2.7	I	0.001017	–
Dr.20386.1.S1_at	LOC100149863	81.4	550.1	2.7	I	0	–
Dr.1377.1.A1_at	col1a2	4.8	27.8	2.6	I	0.001876	–
Dr.16239.1.A1_at	---	18.4	78.2	2.5	I	3e-06	–
Dr.2549.1.A1_at	wu:fc63h07	4.2	30.1	2.5	I	0.002112	–
Dr.17548.1.S1_at	gbx2	204.7	1220.5	2.5	I	0	DE
Dr.26.1.S1_at	egr2b	122.7	700	2.5	I	0	–
Dr.5372.9.S1_s_at	her4.1 /// her4.2 /// LOC100148329 /// LOC100149066	144.5	905	2.5	I	0	–
Dr.13952.1.A1_at	ptpn11b	3.7	22	2.4	I	0.002112	–
Dr.21634.1.A1_at	zgc:112964	6.4	26.8	2.4	I	0.000608	–
Dr.24216.1.S1_at	cki	2242.2	11548.6	2.4	I	1e-06	–
Dr.18151.1.S1_at	LOC798783	8.6	25.2	2.2	I	0.000649	–
Dr.26342.1.A1_at	cyp26b1	58.8	282.7	2.2	I	1e-06	–
Dr.7386.1.A1_at	---	8.3	28	2.2	I	0.000841	–
Dr.15712.1.S1_at	npy	12.9	58.7	2.2	I	0.000955	–
Dr.5372.1.S1_x_at	her4.2	177.4	1541.5	2.2	I	7e-06	–
Dr.180.1.A1_at	cyp26b1	91.5	329	2.1	I	2.5e-05	–
Dr.19356.1.A1_at	txnipb	10.3	43.4	2	I	0.001193	–
Dr.914.1.A1_a_at	irf11	54.1	224.7	1.9	I	0
Dr.4299.1.S1_at	wu:fb83d05	29	155.6	1.9	I	1.8e-05
Dr.22905.1.A1_at	wu:fc16f07	17.9	82	1.8	I	0
Dr.1960.1.A1_at	wu:fb55g09	539.8	1897.1	1.8	I	1e-06
Dr.20686.1.A1_at	---	15.4	64.2	1.8	I	1e-05
Dr.24151.1.A1_at	im:7136778	8.3	33.2	1.8	I	0.000896
Dr.17794.1.A1_at	---	75.6	206.1	1.7	I	2e-06
Dr.16432.1.A1_at	gdf6a	117.2	359.8	1.7	I	0
Dr.923.1.A1_at	sqstm1	230.4	742	1.7	I	0
Dr.21907.1.A1_s_at	---	51.7	174	1.7	I	6e-06
Dr.6453.1.A1_at	sox1a	199.3	507.4	1.7	I	0
Dr.18987.1.S1_at	---	34.4	87.4	1.6	I	0.00224
Dr.25811.1.S1_at	zgc:103586	15.5	56	1.6	I	0.000177
Dr.25255.1.A1_at	---	193.1	619.8	1.6	I	0
Dr.25683.10.S1_at	---	166.1	517.6	1.6	I	1e-06
Dr.1909.1.S1_at	elf3	54.3	242.9	1.6	I	1e-06
Dr.11322.1.S1_at	arl4l	359	1040.7	1.5	I	0
Dr.24758.1.A1_at	zgc:153426	128.6	346.7	1.5	I	1.2e-05
Dr.16303.1.A1_at	---	55.5	119.3	1.5	I	0.000115
Dr.16174.1.A1_at	LOC563094	70.6	213.9	1.5	I	0
Dr.8516.1.S1_at	sepp1b	432.2	1190.6	1.5	I	0
DrAffx.2.105.S1_at	---	1978.3	5516.3	1.4	I	1e-06
Dr.10405.1.S1_at	ca2	547	1404.1	1.4	I	0
Dr.26293.1.A1_at	---	45.7	154.2	1.4	I	3e-06
Dr.15646.1.A1_at	LOC100006814	31.6	87.7	1.4	I	5e-05
Dr.429.1.S1_at	dlx5a	129.9	306.6	1.4	I	2e-06
Dr.25093.1.A1_x_at	si:dkey-7c18.24	15.8	64.3	1.4	I	0.001566
Dr.1508.1.S1_at	acp5a	1304.2	3315.8	1.4	I	0
Dr.19915.1.S1_at	hey1	109.5	287.6	1.4	I	0
Dr.7740.1.S1_at	iclp1	24.2	64	1.4	I	0.001304
Dr.269.1.S1_at	nkx2.3	1.5	6.1	1.4	I	0.001152
Dr.4047.1.S1_at	cxcl14	169.2	529.8	1.4	I	4e-06
Dr.152.1.A1_at	xirp1	25.9	65.8	1.4	I	0.000649
Dr.18853.1.A1_at	wu:fc22g01	213.1	508.3	1.4	I	1e-06
Dr.12817.1.A1_at	si:rp71-39b20.7	360.2	879.5	1.4	I	0
Dr.9528.1.S1_at	pdk2	21	44.2	1.4	I	0.000333
Dr.1460.1.S1_at	her2	339.1	882.8	1.4	I	0
Dr.12836.1.S1_at	id2b	61.6	183.9	1.3	I	2e-06
Dr.14719.1.A1_at	zgc:112199	13.3	39.9	1.3	I	9.2e-05
Dr.14761.1.A1_at	---	23.9	61.7	1.3	I	0.001152
Dr.608.1.A1_at	mafba	34.3	101.1	1.3	I	0.001304
Dr.19742.1.S1_a_at	hacl1	23.6	71.6	1.3	I	0.001304
Dr.3063.1.S1_at	wu:fb76c12	24.1	49.7	1.3	I	1.9e-05
Dr.11711.1.A1_at	---	18.3	54	1.3	I	0.00022
Dr.10074.1.S1_at	pdgfaa	303.8	728.3	1.3	I	1e-06
Dr.25160.1.S1_at	mt2	555.7	1270.6	1.3	I	1e-06
Dr.1816.1.A1_at	zgc:92806	28.3	78.6	1.3	I	2.9e-05
Dr.9655.1.A1_at	vsg1	65.1	169.5	1.3	I	0
Dr.6411.1.S1_at	---	40.7	72.1	1.3	I	2.3e-05
Dr.23185.1.S1_at	---	53.5	119.7	1.3	I	6.3e-05
Dr.18683.1.S1_at	myoc	102.5	193.4	1.3	I	8e-06
Dr.7400.1.A1_at	csnk1e	34.6	66.7	1.3	I	2.9e-05
Dr.20131.1.S1_at	crabp2a	1311.3	2781.1	1.2	I	1e-06
Dr.71.1.A1_at	LOC100334743 /// si:dkey-102m7.4	39.9	89.2	1.2	I	0.000896
Dr.25944.1.A1_at	---	42.7	92.7	1.2	I	5.9e-05
Dr.25093.1.A1_s_at	si:dkey-7c18.24	69.7	257.6	1.2	I	1e-06
Dr.22133.1.S1_at	---	75.7	160.1	1.2	I	0.000191
Dr.475.1.A1_at	wu:fa05b11	363.7	755.5	1.2	I	1e-06
Dr.23582.1.A1_at	zgc:77891	0.6	2.9	1.2	I	6.8e-05
Dr.8232.1.S1_at	hey2	33.5	54.1	1.2	I	0.000408
Dr.12881.1.A1_at	---	31.5	83.8	1.2	I	7e-06
Dr.13016.1.A1_at	myof	25.9	47.2	1.2	I	8.5e-05
Dr.1584.1.A1_at	wu:fb77c03	394.9	936.8	1.2	I	1e-06
Dr.19575.2.A1_at	---	40.2	93.5	1.2	I	7.9e-05
Dr.3238.1.A1_at	klf11a	418.1	1112.4	1.2	I	4e-06
Dr.10326.1.S1_at	junb	51.4	124.6	1.2	I	3.7e-05
Dr.7163.1.A1_at	ttpa	40.6	112.7	1.2	I	4.7e-05
DrAffx.2.25.A1_at	grn1	50.4	108	1.2	I	0.001566
Dr.25214.1.A1_at	cyp24a1l	48.2	116.4	1.1	I	2.5e-05
Dr.14587.1.A1_at	---	44	77.7	1.1	I	0.001226
Dr.4748.1.S1_at	grn1 /// grn2	64.5	143.4	1.1	I	1.8e-05
Dr.22517.1.S1_at	si:dkey-127j5.5	92	219.9	1.1	I	0
Dr.21718.1.A1_at	wu:fc48b12	37.6	86.5	1.1	I	3e-06
Dr.7861.1.A1_at	nr2e3	28.2	51	1.1	I	5.9e-05
Dr.12588.1.S1_at	tlx2	25.4	58.9	1.1	I	8e-06
Dr.11793.1.A1_at	zgc:198406	35.5	78.1	1.1	I	2.3e-05
Dr.6569.1.A1_at	wu:fe16d09	74.2	174.8	1.1	I	9.9e-05
Dr.10032.1.S1_at	zgc:92851	209.9	424.5	1.1	I	2e-06
Dr.12836.2.A1_at	id2b	65.9	162.1	1.1	I	1.8e-05
Dr.15964.1.A1_at	zgc:158292	221	546.7	1.1	I	0
Dr.11062.1.A1_at	ric8a	25.6	41.3	1.1	I	0.000437
Dr.17653.2.S1_x_at	zgc:114142	4.9	24	1.1	I	0.000311
Dr.15657.1.S1_at	lmo3	361.2	699.7	1.1	I	0
Dr.6848.1.A1_at	wu:fd51a05	30.2	58.7	1.1	I	0.000896
Dr.7098.1.A1_at	kif5a	172.4	368.9	1.1	I	0
Dr.18362.1.S1_at	---	56.2	121.7	1	I	0.000115
Dr.17319.1.A1_at	zgc:152968	63.4	136.5	1	I	9e-06
Dr.10424.1.A1_at	zgc:110182	49.3	70.9	1	I	0.000311
Dr.6814.1.S1_at	fabp3	301.5	656.1	1	I	0
Dr.4832.1.A1_at	LOC100333003	37.6	69.5	1	I	0.000124
Dr.7608.2.S1_at	jun	100.4	193.1	1	I	0.00224
Dr.5926.1.A1_at	zgc:152968	312.9	625.5	1	I	0
Dr.41.1.A1_at	msxe	640.5	1211.4	1	I	0
Dr.8587.1.A2_at	igfbp1a	99.4	157.3	1	I	5e-06
Dr.18163.1.S1_at	lmo3	162.1	321.9	1	I	0
Dr.18756.1.S1_at	---	72.1	112.4	1	I	3.4e-05
Dr.7655.1.A1_at	klhl26	17.7	45.2	1	I	0.000191
Dr.16377.1.A1_at	---	173.4	346.1	1	I	1e-06
Dr.15416.1.S1_at	st3gal3	374.9	687	1	I	2e-06
Dr.25657.1.A1_at	ier5l	1081.3	2413.9	1	I	1e-06
Dr.26328.1.A1_at	---	148.6	408.5	1	I	1e-06
Dr.17754.1.S1_at	zgc:111821	41.1	91.6	1	I	0.001082
Dr.21590.1.A1_at	gcnt4	414.5	822.3	1	I	0
Dr.8946.1.A1_x_at	---	181.8	295.3	1	I	0
Dr.22685.1.A1_at	dusp2	103.9	283.1	1	I	1e-06
Dr.5151.1.A1_at	ptprn2l	104.2	288.9	1	I	7e-06
Dr.15501.1.S1_at	zgc:85866	58.4	160.3	1	I	0.001474
Dr.24922.2.S1_at	ctsz	39.6	63	1	I	1.3e-05
Dr.25648.1.S1_at	---	32.9	104	1	I	3.1e-05
Dr.16727.1.A1_at	LOC570565	253.9	569.6	1	I	0
1．Genes are listed when signal log ratios for alterations of mRNA levels due to en-pou5f3 induction were one or more (two-fold or more increase) at 90% epiboly and ordered descengingly. Signal log ratios represent the logaristhms of the ratios of en-pou5f3-induced expressions to controls.
2. ‘I’ shows that decrease of the expression level was shown to be statistically significantly by the Wilcoxon Signed Rank Test.
3. Genes that were shown by the transcriptome analyses of MZ-spg mutants to be downregulated or upregulated in middle gastrulae (8 hpf) were classified as A and DE, respectively (Onichtchouk et al., 2010). Such categories are shown here when signal log ratios of expression changes were 2 or more in the current microarray analyses.
