# Supplementary material for: Transcriptome Analysis Suggested Striking Transition Around the End of Epiboly in the Gene Regulatory Network Downstream of the Oct4‐Type POU Gene in Zebrafish Embryos
Source: Dev Growth Differ. 2025 Jun 9;67(5):245–69. doi: 10.1111/dgd.70012 (PMC12199784; doi:10.1111/dgd.70012)
Supplement: Supplementary file 11 — Table S6. [file DGD-67-245-s018.xlsx]

## Sheet: Table S6
Table S6. Genes significantly downregulated at the 3-somite stage by en-pou5f3 induction (Group III).1
Probe Name	Gene Symbol	heat shock (-)_3s_Signal	heat shock (+)_3s_Signal	Signal Log Ratio	Change2	Change p-value	MZ-spg3
Dr.20143.1.S1_at	her3	989.7	3.2	-8.4	D	1	A
Dr.25666.1.S1_a_at	---	18.8	0.5	-5	D	0.999689	–
Dr.14800.1.A1_at	sox21b	272.4	5.7	-4.9	D	0.999999	DE
Dr.5054.2.S1_at	---	75	1.9	-4.8	D	0.999987	–
Dr.22390.1.A1_at	zic4	55.4	2.7	-4.8	D	0.999992	–
Dr.26179.1.A1_at	---	28.3	1.5	-4.3	D	0.999467	–
Dr.12811.1.A1_at	lrrtm1	80.3	3.7	-4	D	0.999795	–
Dr.16934.1.A1_at	barhl2	61.5	3.4	-3.9	D	0.999966	A
Dr.21634.1.A1_at	zgc:112964	83.1	5.5	-3.7	D	0.999995	–
Dr.23437.1.S1_at	wu:fb09h07	72.7	5.3	-3.6	D	0.999973	–
Dr.12825.1.A1_at	six7	443.1	42.3	-3.6	D	0.999999	A
Dr.7234.1.A1_at	wu:fj67h12	21.3	1.2	-3.5	D	0.99776	–
Dr.5054.1.A1_at	---	869.5	76.6	-3.2	D	1	–
Dr.4544.1.S1_at	hells	97.8	9.7	-3.2	D	0.99776	A
Dr.587.1.S1_at	foxb1.2	531.6	58.7	-3.2	D	1	A
Dr.4007.1.S1_at	sp5l	1619.6	175	-3.1	D	1	–
Dr.11416.1.A1_at	---	9.9	0.7	-3.1	D	0.999501	–
Dr.555.1.S1_at	neurog1	477	63.5	-3	D	1	–
Dr.23912.1.A1_at	wu:fd36a11	27.8	4.5	-3	D	0.999045	–
Dr.1575.1.A1_at	si:zfos-1762d12.1 /// zgc:92707	62.2	10.8	-3	D	0.999937	DE
Dr.2433.2.A1_at	ces2	45.3	9	-3	D	0.999809	–
Dr.8181.1.S1_at	fzd8b	229.6	33.2	-2.8	D	0.999999	–
Dr.284.2.A1_a_at	otx1b /// wu:fc92e03	944.1	138.9	-2.7	D	0.999999	–
Dr.10914.1.A1_at	zgc:154020	2126.3	323.1	-2.6	D	1	–
Dr.715.1.A1_at	---	20.8	2.8	-2.6	D	0.999261	–
Dr.463.1.S1_at	her5	762.1	102.1	-2.6	D	1	–
Dr.19782.1.A1_at	---	9.3	1.1	-2.5	D	0.998336	–
Dr.478.1.S1_at	fgf8a	528.8	107.8	-2.5	D	1	–
Dr.13843.1.S1_at	bhlhe22	142.2	24	-2.5	D	1	–
Dr.6136.1.A1_at	rgs2	443.9	77.1	-2.4	D	0.999999	–
Dr.3967.1.A1_at	---	90.7	16.3	-2.4	D	0.999999	–
Dr.25929.1.A1_at	---	1622.4	303.3	-2.4	D	1	–
Dr.11839.1.S1_at	foxg1a	236.1	68	-2.3	D	1	–
Dr.5753.1.S1_at	shhb	56.6	12.3	-2.3	D	0.998918	A
Dr.6760.1.S1_at	zic1	459	141.8	-2.2	D	0.999999	A
Dr.592.1.S1_at	foxd5	381.7	103.6	-2.2	D	1	–
Dr.8324.1.S1_at	mxtx1	233.6	49.5	-2.2	D	0.999999	A
Dr.22535.1.A1_at	LOC565377	671.2	127.9	-2.1	D	0.999999	–
Dr.8182.1.S1_at	pax6b	413.3	50.6	-2.1	D	0.999996	–
Dr.15089.1.S1_at	rem1	92.2	20.4	-2.1	D	0.999991	–
Dr.23688.1.A1_at	wu:fb39e08	144.2	21.6	-2.1	D	0.999991	–
Dr.309.1.S1_at	LOC100329734 /// wnt8-2 /// wnt8a	578.8	116.2	-2.1	D	0.999991	–
Dr.10.4.S1_a_at	pax2a	37.2	11.3	-2.1	D	0.999104	–
Dr.25580.1.S1_at	wu:fd23c12	637.5	105.4	-2	D	0.999999	–
Dr.279.1.S1_at	isl1	47.8	11.7	-2	D	0.999893	–
Dr.18845.1.S2_at	dmbx1a	788.3	229.9	-2	D	1	–
Dr.6081.1.S1_at	inka1b	410.2	112.5	-2	D	1	–
Dr.8506.1.S1_a_at	tfap2a	3653.3	837.5	-2	D	1	A
Dr.103.1.S1_at	sall4	5203.7	1344.7	-2	D	1	–
Dr.9240.1.A1_at	---	334.1	42.4	-2	D	0.999999	–
Dr.12208.1.S1_s_at	isl1	382.7	92.7	-2	D	1	–
Dr.12613.1.S1_a_at	irx1a	350.9	88	-1.9	D	1
Dr.289.1.S1_a_at	gsc	90	22.2	-1.9	D	1
Dr.3216.1.A1_at	wu:fd51h11	1290.5	319.9	-1.9	D	1
Dr.1082.1.S1_at	ptgs2a	974.8	284.7	-1.9	D	1
Dr.8070.1.S1_at	dbx1a	327	81	-1.9	D	1
Dr.591.1.S1_at	foxa1	171	44.6	-1.8	D	0.999985
Dr.6099.1.S1_at	scinlb	424.8	133.9	-1.8	D	1
Dr.589.1.S1_at	foxb1.1	213.8	46.4	-1.8	D	0.999999
Dr.8202.2.S1_a_at	pitx2	369	113.1	-1.8	D	1
Dr.15056.1.S1_at	mab21l2	342.5	86.8	-1.8	D	1
Dr.540.1.S1_at	rx3	2153.6	527.4	-1.8	D	1
Dr.226.1.S1_at	hesx1	125.7	30.5	-1.8	D	0.999994
Dr.16880.1.S1_at	pcdh18a	164.3	42.3	-1.8	D	0.999946
Dr.1911.1.A1_at	si:dkey-242g16.2	460.2	147.8	-1.7	D	1
Dr.590.1.S1_at	foxd3	1192.2	331.5	-1.7	D	0.999999
Dr.6136.2.S1_at	rgs2	333.7	92	-1.7	D	1
Dr.12624.1.S1_a_at	irx1b	1853.6	577.9	-1.7	D	1
Dr.8118.1.A1_at	otpb	51.1	15.4	-1.7	D	0.999997
Dr.9048.1.A1_at	zgc:153310	563.4	180.6	-1.7	D	1
Dr.4925.1.S1_at	cygb1	66.3	18.7	-1.7	D	0.998434
Dr.5053.1.S1_at	klf4	920.7	210	-1.7	D	1
Dr.4916.1.A1_at	sb:cb429	128.6	57.8	-1.7	D	0.999667
Dr.12508.1.A1_at	zgc:64085	87.5	26.1	-1.6	D	0.99943
Dr.17183.1.A1_at	---	49.8	19.8	-1.6	D	0.99996
Dr.24670.1.A1_x_at	tfb2m	24.6	10.4	-1.6	D	0.99971
Dr.12603.1.S1_at	irx7	1153.3	431	-1.6	D	1
Dr.19117.1.S1_at	zgc:123304	40.9	12.5	-1.6	D	0.999667
Dr.13384.1.S1_at	chd	287.6	77.9	-1.6	D	1
Dr.5112.1.S1_at	sox11b	772.3	254.8	-1.6	D	1
Dr.1691.12.S1_at	sox3	629.4	233.7	-1.5	D	0.999999
Dr.5278.1.A1_at	ptprna	144.9	64.3	-1.5	D	0.999991
Dr.4845.2.S1_at	mycn	2787.7	1000.5	-1.5	D	1
Dr.10012.1.A1_at	smyd4	455.1	192.1	-1.5	D	0.999997
Dr.609.1.S1_at	pcdh8	236.2	85.4	-1.5	D	0.999998
Dr.1.1.S1_at	myca	312.7	112.5	-1.5	D	0.999975
Dr.10102.2.S1_at	inka1a	142.7	60.7	-1.5	D	0.999261
Dr.7262.1.A1_at	LOC100149069	412.6	132.6	-1.5	D	0.999996
Dr.9529.1.A1_at	nfe2l3	402.1	150.4	-1.5	D	0.999999
Dr.581.1.S1_at	oep	519.4	200.3	-1.5	D	0.999999
Dr.5112.1.S2_at	sox11b	1325.6	469	-1.5	D	1
Dr.7776.1.A1_at	tnk2b	264	97	-1.5	D	0.999987
Dr.13772.1.A1_at	LOC100334443	1409.2	447.7	-1.5	D	1
Dr.17850.1.S1_at	slc25a22	1280.3	458.6	-1.4	D	1
Dr.18178.1.S1_at	cxcr7b	579.8	233.2	-1.4	D	1
Dr.22588.1.A1_at	wu:fj19a05	98.4	47.2	-1.4	D	0.999533
Dr.616.1.S1_at	six3a	510.9	234	-1.4	D	1
Dr.4446.1.A1_at	wu:fc41f02	815.6	311.3	-1.4	D	0.999999
Dr.18777.1.S1_at	zgc:56706	138.9	46.4	-1.4	D	0.999998
Dr.26307.1.A1_at	---	51.7	27.7	-1.3	D	0.998434
Dr.19539.1.A1_at	---	1.2	1.1	-1.3	D	0.998124
Dr.10168.1.S1_at	maf	226.8	65.1	-1.3	D	0.999999
Dr.8323.1.S1_at	celf3	84	31.9	-1.3	D	0.999977
Dr.12584.1.S1_at	gata3	1256.8	493.6	-1.3	D	0.999994
Dr.10488.1.A1_at	ngfr	1019.6	289.4	-1.3	D	0.999987
Dr.4845.1.A1_at	mycn	3694.9	1486.5	-1.3	D	0.999999
Dr.922.1.S1_at	aqp3a	629.3	201	-1.3	D	0.999996
Dr.20010.8.A1_at	sox3	6021.8	1923	-1.3	D	0.999999
Dr.13557.2.S1_at	zgc:73265	404.6	160.5	-1.3	D	1
Dr.11698.1.S1_at	tfap2c	369	154.4	-1.3	D	0.999999
Dr.8215.1.A1_at	sox21a	455	162.5	-1.3	D	0.999999
Dr.16696.1.S1_at	LOC556629 /// si:dkey-286j15.3	307.6	131.6	-1.3	D	0.999999
Dr.15479.1.A1_at	si:dkeyp-38g8.5	188.4	78.9	-1.3	D	0.999987
Dr.615.1.S1_at	six3b	518.2	222.1	-1.3	D	0.999999
Dr.2228.1.S1_at	---	107.2	51.1	-1.3	D	0.999765
Dr.20332.1.A1_at	pou2f1b	293.9	109.8	-1.3	D	1
Dr.8163.1.S1_at	mespb	132.1	59.2	-1.3	D	0.999921
Dr.451.1.S1_at	lhx5	156.7	69.3	-1.2	D	0.99971
Dr.23614.1.A1_at	---	108.2	77.5	-1.2	D	0.999765
Dr.25781.1.S1_at	si:dkey-260j18.2	188.3	95.4	-1.2	D	0.999992
Dr.12593.1.S1_at	klf3	302.8	148.6	-1.2	D	0.999937
Dr.4763.1.S2_at	sox11a	2583.5	1064.7	-1.2	D	0.999998
Dr.5771.1.S1_at	otx1a	112.6	48.5	-1.2	D	0.999867
Dr.20039.1.S1_at	pnx	161.8	82.3	-1.2	D	0.999857
Dr.5729.1.S1_at	hoxc6b	198.8	107.8	-1.2	D	0.999908
Dr.4155.1.A1_at	olig3	357.3	128.9	-1.2	D	1
Dr.25469.1.A1_at	zgc:153952	300.8	189.9	-1.2	D	0.999999
Dr.12777.1.S1_at	pcdh10b	177	77.3	-1.2	D	0.999999
Dr.2398.1.A1_at	wu:fb24e03	265.1	99	-1.2	D	0.999999
Dr.26332.1.A1_s_at	dcps	478.3	325.8	-1.2	D	0.999822
Dr.10980.1.S1_at	emp2	401.7	192.4	-1.2	D	0.999999
Dr.18272.1.S1_at	rgma	865.2	335.1	-1.2	D	0.999998
Dr.10228.1.A1_at	mych	1919.3	751.3	-1.2	D	0.999997
Dr.15297.1.A1_at	---	501.3	219.5	-1.2	D	1
Dr.3936.1.A1_at	zgc:162730	2390.4	1352.7	-1.2	D	0.999999
Dr.14909.1.A1_at	zgc:103473	101.3	40.9	-1.2	D	0.999876
Dr.314.1.S1_at	ascl1a	190.4	56.3	-1.2	D	0.999643
Dr.5797.1.A1_at	---	69.6	33.9	-1.1	D	0.99943
Dr.534.1.S1_at	emx3	149.8	75.1	-1.1	D	0.998848
Dr.14963.1.A1_at	si:ch211-154o6.6	127.5	60.5	-1.1	D	0.999946
Dr.25578.1.A1_at	slc35f2	66.8	32.3	-1.1	D	0.999893
Dr.15088.1.A1_at	lgals2b	218.6	97.4	-1.1	D	0.999999
Dr.19663.1.A1_at	zgc:112992	310.9	106.6	-1.1	D	0.999211
Dr.364.1.S1_at	lhx1a	87.2	59.6	-1.1	D	0.998848
Dr.26174.1.A1_at	---	77.7	34.2	-1.1	D	0.998613
Dr.10.1.S1_at	pax2a	701.6	371.3	-1.1	D	0.999999
Dr.24244.2.S1_a_at	pax6a	845.2	416.5	-1.1	D	0.999999
Dr.3153.1.A1_at	marcksa	2785.5	1542	-1.1	D	1
Dr.6709.1.S1_at	LOC565309	8185.5	3806.6	-1.1	D	1
Dr.8420.1.A1_at	---	1008	616.6	-1.1	D	0.999885
Dr.6268.1.A1_at	wu:fe11c03	189.8	93.2	-1.1	D	0.999998
Dr.20125.1.A1_at	zgc:111983	380.9	142	-1.1	D	0.999998
Dr.18257.1.A1_at	wu:fc06d06	606.4	238.4	-1.1	D	0.999999
DrAffx.2.82.S1_at	sox2	629.5	293.4	-1.1	D	0.999999
Dr.2833.1.A1_at	si:ch211-69g19.2	592.7	319.1	-1.1	D	0.999998
Dr.356.1.S1_at	gata2a	1053.9	527.3	-1.1	D	0.999999
Dr.4703.1.S1_at	---	1244.1	584	-1.1	D	1
Dr.25638.1.A1_at	ctnnd2b	428.7	201.5	-1.1	D	1
Dr.9764.1.A1_at	sp8b	1131.1	451.1	-1.1	D	0.999998
Dr.7744.2.S1_a_at	zgc:153952	90.4	34.4	-1.1	D	0.99943
Dr.355.1.S1_at	gata1a	109.2	46.5	-1.1	D	0.999994
Dr.5462.1.S1_at	fgb	534.9	183.2	-1.1	D	1
Dr.1921.1.A1_at	LOC553231	168.4	81.5	-1.1	D	0.999795
Dr.17549.1.A1_at	egr2a	160	92.4	-1.1	D	0.999996
Dr.23583.1.A1_at	wu:fb13g09	137.5	55.6	-1.1	D	0.999533
Dr.8645.1.A1_at	abcb5	351.3	135	-1.1	D	1
Dr.1837.1.A1_at	wu:fc83f05	157.1	99.3	-1	D	0.999501
Dr.21403.1.S1_at	zgc:112138	237	129.3	-1	D	0.999921
Dr.11836.1.S1_at	cdx4	7229	3794.3	-1	D	0.999995
Dr.8300.1.S1_at	myf5	937.5	484.5	-1	D	0.999988
Dr.25548.1.S1_at	hsp90b1	2675.1	1143	-1	D	1
Dr.4763.1.S1_at	sox11a	1508.8	763.8	-1	D	1
Dr.2432.1.S1_at	cs	344.8	182.3	-1	D	0.999996
Dr.8830.1.S1_at	fzd8a	846.2	489.2	-1	D	0.999998
Dr.10102.1.A1_at	inka1a	171.1	76.2	-1	D	0.998124
Dr.12805.1.S1_at	ch25hl1.1	560.6	329.4	-1	D	1
Dr.15969.1.A1_at	zgc:153612	424.4	181.7	-1	D	0.999966
Dr.19444.1.S1_at	pou2f1b	208.8	90.7	-1	D	0.999996
Dr.23457.1.S1_s_at	wu:fc18a02	336.5	193	-1	D	0.999689
Dr.25673.1.S1_at	cdc25	1128.7	586.8	-1	D	0.999999
Dr.21298.1.A1_at	LOC568796	81.1	24.5	-1	D	0.999467
Dr.498.1.S1_at	eng2b	423.7	216.6	-1	D	1
Dr.21056.1.S1_at	zgc:77734	10156.3	5539.5	-1	D	0.999997
Dr.10670.1.S1_at	fezf2	307.1	155.5	-1	D	0.999867
Dr.8297.1.S1_at	wnt11r	688.5	390.6	-1	D	0.999999
Dr.14223.1.S1_at	si:dkey-175c11.1	567.7	357.2	-1	D	0.999991
Dr.16177.1.A1_at	si:dkey-117i6.1	218.4	96.6	-1	D	0.999991
Dr.21182.1.A1_at	---	528.8	282.5	-1	D	0.999941
Dr.4964.1.S1_at	hoxd4a	159.1	80.8	-1	D	0.999983
Dr.16939.1.A1_at	lhx9	87.6	39.5	-1	D	0.999995
Dr.21817.1.A1_at	---	87.5	28.7	-1	D	0.999885
Dr.2259.1.S1_at	wu:fc58c10	212.1	117	-1	D	0.999533
Dr.4528.1.S1_at	ptprn2	125.3	64.3	-1	D	0.999501
Dr.6142.1.A1_at	si:dkey-180p18.9	118.6	46	-1	D	0.999689
Dr.21127.1.A1_at	cacna2d3	459.7	178.3	-1	D	0.999999
Dr.6512.1.S1_at	wu:fb83g06	145.2	51.1	-1	D	0.999999
Dr.1053.1.A1_at	eef2a.1	218.1	120.7	-1	D	0.999857
Dr.5765.1.S1_at	epha2	464.9	223.7	-1	D	0.999997
Dr.6122.1.A1_at	zgc:111878	137.5	63.8	-1	D	0.999747
Dr.8289.1.S1_at	bmpr1ba	441.2	175	-1	D	0.999999
Dr.12372.1.S1_at	LOC100150997	60.5	19	-1	D	0.999211
Dr.25176.5.A1_at	wu:fc58e01	2705.4	1444.8	-1	D	0.999997
1．Genes are listed when signal log ratios for alterations of mRNA levels due to en-pou5f3 induction were -1 or less (two-fold or more decrease) at the 3-somite stage and ordered ascengingly. Signal log ratios represent the logaristhms of the ratios of en-pou5f3-induced expressions to controls.
2. ‘D’ shows that decrease of the expression level was shown to be statistically significantly by the Wilcoxon Signed Rank Test.
3. Genes that were shown by the transcriptome analyses of MZ-spg mutants to be downregulated or upregulated in middle gastrulae (8 hpf) were classified as A and DE, respectively (Onichtchouk et al., 2010). Such categories are shown here when signal log ratios of expression changes were -2 or less in the current microarray analyses.
