# Supplementary material for: Transcriptome Analysis Suggested Striking Transition Around the End of Epiboly in the Gene Regulatory Network Downstream of the Oct4‐Type POU Gene in Zebrafish Embryos
Source: Dev Growth Differ. 2025 Jun 9;67(5):245–69. doi: 10.1111/dgd.70012 (PMC12199784; doi:10.1111/dgd.70012)
Supplement: Supplementary file 12 — Table S7. [file DGD-67-245-s005.xlsx]

## Sheet: Table S7
Table S7. Genes significantly upregulated at the 3-somite stage by en-pou5f3 induction (Group IV).1
Probe Name	Gene Symbol	heat shock (-)_3s_Signal	heat shock (+)_3s_Signal	Signal Log Ratio	Change2	Change p-value	MZ-spg3
Dr.8136.1.S1_at	pth2r	1.6	73.9	5.1	I	2e-06	–
Dr.18853.1.A1_at	wu:fc22g01	46.3	1446.6	5	I	1e-06	–
Dr.26085.1.A1_at	---	1.4	41.4	5	I	2.9e-05	–
Dr.18203.1.S1_at	---	0.7	21	4.5	I	0.001304	–
Dr.7098.1.A1_at	kif5a	11.2	258.6	4.5	I	0	–
Dr.21798.1.A1_at	---	1.7	27.2	4.1	I	0.001387	–
Dr.21180.1.A1_at	wu:fb83h09	1.1	23.9	4.1	I	0.000649	–
Dr.16449.1.A1_at	---	0.8	24.1	3.8	I	0.001876	–
Dr.6885.1.A1_at	wu:fe14d06	130.7	1966.6	3.7	I	0	–
Dr.12888.1.A1_at	---	0.8	9	3.7	I	0.001876	–
Dr.13652.1.A1_at	si:ch211-147m20.1	1.7	28.9	3.6	I	0.000499	–
Dr.672.1.A1_at	---	1.8	20.5	3.5	I	0.000896	–
Dr.23547.1.A1_at	---	7.2	132.7	3.5	I	2e-06	–
Dr.25363.1.A1_at	---	1.6	19.5	3.4	I	0.001566	–
AFFX-Dr-U43284-1_s_at	---	1670.4	14533.9	3.2	I	0	–
Dr.26209.1.A1_at	zgc:152753	2.9	30.8	3.1	I	8.5e-05	–
Dr.18302.1.S1_at	sebox	2.5	23	3	I	0.001876	–
Dr.16379.1.A1_at	stxbp6l	6.5	54.4	3	I	0.000955	–
Dr.16503.1.A1_at	LOC100002676	3.9	42.7	3	I	0.000143	–
Dr.13566.1.A1_at	---	2.6	18.7	2.9	I	0.001566	–
Dr.25135.1.A1_x_at	cops4	52.6	374.3	2.8	I	1e-06	–
Dr.7340.1.A1_at	slc16a9a	23.3	170	2.6	I	4e-06	–
Dr.13204.1.A1_at	si:dkey-208k4.2	1.7	14	2.5	I	8.5e-05	–
Dr.26314.1.A1_at	---	5.5	32.4	2.5	I	0.002375	–
Dr.13137.1.A1_at	---	4	20.3	2.4	I	0.000608	–
Dr.19533.1.A1_at	nrxn1a	3.4	16	2.4	I	0.000955	–
Dr.21394.1.S1_at	xirp2a	6.1	42.9	2.3	I	7.4e-05	–
Dr.14729.2.A1_at	LOC100332062 /// zgc:113405	29.1	71.9	2.3	I	6e-06	–
Dr.25355.1.A1_at	zgc:153739	9.9	52.2	2.3	I	8.5e-05	–
Dr.21032.1.A1_at	hoxd3a	4	20.3	2.3	I	0.002112	–
Dr.22690.1.A1_at	wu:fj41g03	10.6	57.6	2.2	I	0.000382	–
Dr.11793.1.A1_at	zgc:198406	19.3	128.7	2.2	I	2e-06	–
Dr.22490.1.S1_at	wu:fe01e06	60.2	328.2	2.1	I	2.5e-05	–
Dr.5151.1.A1_at	ptprn2l	161.1	748	2.1	I	0	–
Dr.9925.1.S1_at	zgc:73359	40.5	223.4	2.1	I	9e-06	–
Dr.14729.1.S1_at	LOC100332062	16.1	62.2	2.1	I	0.000133	–
Dr.22355.1.A1_at	si:ch211-236d22.1	2.6	18.8	2.1	I	0.001152	–
Dr.12573.1.S1_at	sox32	22.1	82.5	2	I	0.000133	–
Dr.18586.1.S1_at	tbx15	11.9	51	2	I	0.000467	–
Dr.10410.1.A1_at	fosl2	25.7	130.8	2	I	5e-06	–
AFFX-Dr-AJ002682-2_s_at	---	37.6	110.8	1.9	I	0.000739
Dr.4748.1.S1_at	grn1 /// grn2	254.4	817	1.9	I	0
Dr.15281.1.A1_at	timp2b	232.9	744	1.9	I	0
Dr.25009.6.A1_a_at	vtg1 /// vtg5 /// vtg6 /// vtg7 /// zgc:136383	11.2	93.4	1.9	I	0.001767
Dr.8946.1.A1_x_at	---	206.2	715	1.9	I	0
Dr.11212.1.A1_at	LOC562414	36.7	177.3	1.9	I	9e-06
Dr.24036.1.A1_at	si:dkeyp-22b2.3	13.8	89.5	1.8	I	6.8e-05
Dr.12724.1.A1_at	zgc:173742	44.8	89.1	1.8	I	0.000955
Dr.26152.1.A1_at	---	7	33.7	1.8	I	0.000467
Dr.22932.1.A1_at	arrdc3	3.9	25.8	1.8	I	0.000107
Dr.13868.1.S1_at	syt4	23.4	92.8	1.8	I	5.4e-05
Dr.6683.1.A1_at	wu:fb40c06	24.6	53	1.8	I	0.002375
Dr.16758.1.A1_at	---	6	35.7	1.7	I	0.001566
Dr.1909.1.S1_at	elf3	86.8	474.5	1.7	I	4e-06
Dr.20219.1.A1_at	wu:fa92e11	9.9	36.2	1.7	I	0.000124
Dr.22985.1.A1_at	timp2b	145.3	594.4	1.7	I	1e-06
Dr.7864.1.A1_at	---	21.8	73	1.7	I	0.001876
Dr.11707.1.S1_at	smox	20.9	48.9	1.7	I	0.002112
Dr.10318.1.A1_at	wu:fd13f06	63.5	321.5	1.7	I	0
Dr.8946.1.A1_at	---	264.7	687.8	1.7	I	0
DrAffx.2.25.A1_at	grn1	172.3	302.6	1.6	I	2e-06
Dr.3374.1.S1_at	ctsba	4090.7	11013.8	1.6	I	1e-06
Dr.25648.1.S1_at	---	128.7	264.4	1.6	I	1e-06
Dr.17584.1.A1_at	---	16.8	81.3	1.6	I	0.000154
Dr.1252.1.A1_at	ftr14	7.3	29.4	1.5	I	0.001152
Dr.23294.1.S1_at	zgc:103612	11.3	56.8	1.5	I	8.5e-05
Dr.8054.1.S1_at	ptch1	6	15.3	1.5	I	0.001876
Dr.9655.1.A1_at	vsg1	108.3	282.5	1.5	I	0
Dr.22517.1.S1_at	si:dkey-127j5.5	126.9	377.4	1.5	I	0
Dr.22192.1.A1_at	wu:fe11b02	21.9	81.2	1.5	I	1.9e-05
Dr.11274.1.A1_at	silvb	22.3	66.8	1.5	I	3e-06
Dr.26381.1.A1_at	tuba2	292.4	824.2	1.5	I	0
Dr.17450.1.A1_at	zgc:63663	345.6	848.7	1.4	I	0
Dr.8752.1.A1_a_at	zgc:77294	107.4	357.3	1.4	I	0.000205
Dr.20856.1.S1_at	---	23.6	66.5	1.4	I	0.00224
Dr.12824.1.A1_at	---	20.1	46.9	1.4	I	0.001566
Dr.6569.1.A1_at	wu:fe16d09	121.6	329.7	1.4	I	2.3e-05
Dr.18151.1.S1_at	LOC798783	12.9	30	1.4	I	0.000499
Dr.5809.1.A1_at	grna	47.1	120.3	1.4	I	4e-05
Dr.4838.1.A1_at	---	24.4	71.6	1.4	I	0.000333
Dr.16392.1.A1_at	c6 /// LOC100331946 /// LOC100332091	113.2	302.2	1.4	I	2e-06
Dr.9359.1.A1_at	rab3c	20.9	86	1.4	I	0.000191
Dr.15501.1.S1_at	zgc:85866	233.5	680.1	1.4	I	0
Dr.17920.1.A1_at	---	60.4	166	1.4	I	7e-06
Dr.23163.1.A1_at	sult1st1	18.6	66	1.4	I	0.000896
Dr.11178.1.A1_at	---	17.2	43.7	1.4	I	0.000124
Dr.15991.1.S1_at	LOC100000332	736.7	1814.7	1.4	I	0
Dr.17596.1.A1_at	wu:fi26d02	34.3	98.1	1.3	I	1.8e-05
Dr.14434.1.S1_a_at	piwil1	26.6	74.8	1.3	I	4e-06
Dr.26293.1.A1_at	---	54.4	140	1.3	I	0.000357
Dr.25185.1.S1_x_at	im:6791170	429.1	1037.2	1.3	I	1e-06
Dr.13660.1.S1_at	zgc:101744	388.5	925.6	1.3	I	0
Dr.13487.1.S1_at	zgc:100896	26.3	69.9	1.3	I	0.000115
Dr.2625.1.A1_at	dst	21.7	58.7	1.3	I	3.7e-05
Dr.17570.1.S1_at	mknk2b	71.9	146.1	1.3	I	0.000177
Dr.23743.1.S1_at	wu:fj58g06	72.7	165	1.3	I	4e-06
Dr.12425.5.S1_at	zgc:198419	54.3	136.7	1.3	I	9e-06
Dr.24471.1.A1_at	---	88.2	241.1	1.3	I	0
Dr.7163.1.A1_at	ttpa	63.5	107.2	1.3	I	0.000955
Dr.4568.1.A1_a_at	wu:fc17h11	283.2	489	1.3	I	0.000236
Dr.24246.1.S1_at	h1fx	383.3	683.8	1.3	I	1e-06
Dr.26432.1.A1_at	---	113.3	186.5	1.2	I	4e-06
Dr.2022.1.A1_at	arg2	256.3	575	1.2	I	1e-06
Dr.15399.1.S1_at	mitd1	53.5	109.7	1.2	I	2.9e-05
Dr.15973.1.A1_at	zgc:77177	13	20	1.2	I	0.000841
Dr.8934.1.A1_at	zgc:113208	345.2	842.9	1.2	I	0
Dr.20924.1.S1_at	apex2	65.4	126.4	1.2	I	0.000124
Dr.13924.1.S1_at	---	14.5	24.8	1.2	I	0.001152
Dr.10130.1.S1_at	fosl2	145.8	331.7	1.2	I	0
Dr.7423.1.A1_at	wu:fj46a10	71.4	172.6	1.2	I	4e-06
Dr.1131.2.S1_at	zgc:110340	475.8	1037.2	1.2	I	1e-06
Dr.21916.1.S1_at	zgc:112966	87.1	198	1.2	I	0.001474
Dr.23760.1.A1_at	wu:fa16c05	29.3	56.1	1.2	I	0.002112
Dr.23433.1.A1_at	---	36.4	93.8	1.2	I	3e-06
Dr.23113.1.A1_at	wu:fk32d11	34.7	66.8	1.2	I	0.001876
Dr.10428.1.S1_at	irf7	35.2	92.9	1.2	I	7e-06
Dr.7007.1.A1_s_at	dpyd	22.3	78.8	1.2	I	0.001991
Dr.14082.1.A1_at	---	435	1078.9	1.2	I	1e-06
Dr.2047.1.A1_at	arrdc2	808.1	1713.1	1.2	I	0
Dr.18436.1.A1_at	hsdl1	80.5	163.7	1.2	I	2e-06
Dr.914.1.A1_a_at	irf11	554.8	1300	1.2	I	0
Dr.25185.1.S1_s_at	im:6791170	582.6	1377.1	1.2	I	0
Dr.4965.1.A1_at	wu:fa56d06	1627.7	3023.2	1.2	I	0
Dr.4078.1.A1_at	wu:fb06h03	1200.8	2846.4	1.1	I	0
Dr.19556.1.A1_at	wu:fc16h11	1150.5	2281.9	1.1	I	0
Dr.1131.1.A1_at	zgc:110340	1448.5	2806.5	1.1	I	0
Dr.16763.1.S1_at	---	194.8	380.1	1.1	I	0
Dr.24959.1.S1_at	npas2	21.7	58.9	1.1	I	0.001664
Dr.25185.3.S1_x_at	---	184.1	311.4	1.1	I	0.000133
Dr.12110.1.S1_at	sc4mol	29.7	56.3	1.1	I	0.001017
Dr.19215.1.S1_at	sult4a1	8.5	23.6	1.1	I	0.002112
Dr.22150.2.A1_at	atoh8	68.5	127.4	1.1	I	0.000841
Dr.20971.1.S2_at	slc4a1	21.3	70.1	1.1	I	2.5e-05
Dr.7710.1.A1_at	ets2	185.6	418	1.1	I	4e-06
Dr.4878.1.S1_at	si:dkey-238c7.13	577	1354	1.1	I	0
Dr.14761.1.A1_at	---	28.1	72.8	1.1	I	0.000107
Dr.25185.2.S1_x_at	si:busm1-79m10.1	452.9	999.7	1.1	I	0
Dr.19356.1.A1_at	txnipb	83.6	125	1.1	I	0.000382
Dr.22676.1.A1_at	wu:fj39f02	64.2	127.6	1.1	I	0.001876
Dr.8747.1.A1_at	---	495.2	994.2	1.1	I	0
Dr.1967.1.A1_at	wu:fb51h06	106	253	1.1	I	5e-06
Dr.14600.1.S1_at	---	59.8	141.7	1.1	I	1e-05
Dr.9617.1.A1_at	LOC100331921 /// socs3b	244.3	393.5	1	I	0
Dr.15274.1.A1_at	---	34	58.7	1	I	0.002112
Dr.14971.1.A1_at	---	30.3	54.3	1	I	0.001876
Dr.11951.1.A1_at	fkrp	44.9	81.4	1	I	0.000357
Dr.25609.1.A1_at	---	67.9	168	1	I	0.00022
Dr.25331.1.S1_at	a2ml	201.2	308.5	1	I	0.000115
Dr.13229.1.A1_at	prnprs3	338	678.9	1	I	1e-06
Dr.20434.1.A1_at	---	303	412.1	1	I	0.000608
DrAffx.2.105.S1_at	---	1278.1	2560.6	1	I	1e-06
Dr.22100.1.A1_at	LOC100330435	233.7	472	1	I	0
Dr.21888.1.S1_at	jam2a	70.2	124.4	1	I	0.002112
Dr.5005.1.A1_at	wu:fc15d06	990.9	1834.7	1	I	1e-06
Dr.23049.1.A1_at	---	56.8	162.7	1	I	1e-06
Dr.4047.1.S1_at	cxcl14	1581.2	3965.1	1	I	1e-06
Dr.839.2.S1_a_at	---	1180.5	2579.3	1	I	0
Dr.17198.1.A1_at	sh2d5	45.8	93.4	1	I	9.2e-05
Dr.10688.1.S1_at	cdk5	149.8	294.5	1	I	4e-05
Dr.22459.1.A1_at	wu:fe37d09	48	86.9	1	I	3.1e-05
Dr.15416.1.S1_at	st3gal3	371.8	862.2	1	I	1e-06
Dr.25185.2.S1_a_at	si:busm1-79m10.1	751.6	1508.8	1	I	0
Dr.184.1.S1_at	b2m	59.3	122.2	1	I	2e-06
Dr.21326.1.A1_at	zgc:77177	129.3	256.7	1	I	1.3e-05
Dr.16775.1.A1_at	---	34.6	57.6	1	I	0.000789
Dr.16303.1.A1_at	---	53.3	84.4	1	I	0.001387
Dr.25559.1.S1_at	sb:cb166	2631.1	5820.7	1	I	1e-06
Dr.15043.1.S1_at	si:ch211-239e6.4	69.9	133.7	1	I	0.000177
Dr.16035.1.S1_at	casp9	132.7	258.3	1	I	5e-06
Dr.582.1.S1_a_at	cx43	109.9	230.7	1	I	3e-06
Dr.23978.1.A1_at	LOC571254	80.2	138.4	1	I	3e-06
Dr.11243.1.A1_at	fam101b	106.4	208.1	1	I	6e-06
Dr.16344.1.A1_at	---	38	71.9	1	I	2.5e-05
1．Genes are listed when signal log ratios for alterations of mRNA levels due to en-pou5f3 induction were one or more (two-fold or more increase) at the 3-somite stage and ordered descengingly. Signal log ratios represent the logaristhms of the ratios of en-pou5f3-induced expressions to controls.
2. ‘I’ shows that decrease of the expression level was shown to be statistically significantly by the Wilcoxon Signed Rank Test.
3. Genes that were shown by the transcriptome analyses of MZ-spg mutants to be downregulated or upregulated in middle gastrulae (8 hpf) were classified as A and DE, respectively (Onichtchouk et al., 2010). Such categories are shown here when signal log ratios of expression changes were 2 or more in the current microarray analyses.
