# Supplementary material for: Transcriptome Analysis Suggested Striking Transition Around the End of Epiboly in the Gene Regulatory Network Downstream of the Oct4‐Type POU Gene in Zebrafish Embryos
Source: Dev Growth Differ. 2025 Jun 9;67(5):245–69. doi: 10.1111/dgd.70012 (PMC12199784; doi:10.1111/dgd.70012)
Supplement: Supplementary file 15 — Table S10. [file DGD-67-245-s003.xlsx]

## Sheet: Table S10
Table S10. Genes significantly downregulated specifically at 90% epiboly by en-pou5f3 induction.1
Probe Name	Gene Symbol	heat shock (-)_90%_Signal	heat shock (+)_90%_Signal	Signal Log Ratio	Change2	Change p-value
Dr.10168.2.S1_at	maf	194.1	48.9	-2	D	0.999998
Dr.10211.1.A1_at	spsb4b	1406.3	758.6	-1	D	0.999997
Dr.10251.1.A1_at	zgc:92316	264.3	85.9	-1.5	D	1
Dr.10341.1.S1_at	fzd9b	156	51.5	-1.1	D	0.999982
Dr.10460.1.S1_at	sox9a	48.7	2.8	-3.3	D	0.999957
Dr.10623.1.A1_at	fzd9	315.3	55.8	-1.7	D	0.999991
Dr.10689.1.S1_at	zic2b	6267.8	2992.7	-1.1	D	1
Dr.10709.1.S1_at	zeb1	642.1	291.9	-1.1	D	1
Dr.1118.1.A1_at	zgc:153587	138.1	82.3	-1.3	D	0.999999
Dr.11260.1.A1_at	crb2	134.8	31.9	-1.4	D	0.999876
Dr.11342.1.A1_at	LOC100331929 /// zgc:73225	94.4	12.4	-2.4	D	0.999467
Dr.11384.1.A1_at	---	30.1	1.8	-2.7	D	0.999822
Dr.11590.1.A1_at	nr0b2a	765.1	345.1	-1.2	D	1
Dr.11590.1.A1_s_at	nr0b2a	996	435.3	-1.2	D	1
Dr.11609.1.S1_at	LOC402847	181	99.8	-1	D	0.999926
Dr.11818.1.A1_at	LOC557995	1108.5	352.5	-1.6	D	1
Dr.11828.1.A1_at	gadd45g	588.7	247.1	-1.1	D	1
Dr.12326.1.A1_s_at	mylka	69.1	10.2	-2.1	D	0.999997
Dr.12425.1.S1_at	zgc:92533	324.8	94.4	-1.3	D	1
Dr.12425.1.S1_x_at	zgc:92533	393.4	165.5	-1	D	0.999999
Dr.12479.1.A1_at	arhgap29a	129.2	42.7	-1.3	D	0.999993
Dr.12684.1.S1_at	nfe2l2	135.9	44.1	-1.5	D	0.999986
Dr.12821.1.A1_at	foxg1b	50.6	16.5	-1.3	D	0.998434
Dr.12891.1.A1_at	ankrd9	348.7	167.3	-1	D	0.999993
Dr.13009.1.A1_at	spry2	48.2	3	-3.4	D	0.999501
Dr.13009.2.S1_at	spry2	59.9	29	-1.2	D	0.999997
Dr.13155.1.A1_at	LOC564635	876.4	345.8	-1.4	D	1
Dr.13157.1.A1_at	---	51.9	17.3	-1.7	D	0.999973
Dr.13481.1.S1_at	---	57.1	23.3	-1.3	D	0.998526
Dr.13616.1.A1_at	---	669.3	36.4	-4.5	D	1
Dr.13956.1.S1_at	lmo7a	35.7	5.8	-2.2	D	0.999467
Dr.14310.1.A1_at	wu:fd47e12	288	126.2	-1.1	D	0.999999
Dr.14360.1.A1_at	si:dkey-72l14.3	18.9	1.2	-2.9	D	0.999533
Dr.14577.1.A1_at	zgc:92090	28.8	0.4	-5.5	D	0.999937
Dr.14617.1.S1_at	dsc2l	291.3	157.1	-1	D	0.999998
Dr.1463.1.S1_at	bmp2a	102.8	27	-1.9	D	0.999996
Dr.14662.1.S1_at	hnf1ba	177.6	106.3	-1.2	D	1
Dr.14662.1.S2_at	hnf1ba	1176.2	443.2	-1.4	D	1
Dr.1468.1.S1_at	ntla	1476.1	700.1	-1.1	D	1
Dr.14978.1.S1_at	---	47.2	6.3	-2.2	D	0.998009
Dr.15055.1.S1_at	cxcr4a	1541.9	350.9	-2.1	D	1
Dr.15057.1.S2_at	bcl2l10	2615.9	522.2	-2.2	D	1
Dr.15136.1.A1_at	LOC563543	550.3	234.9	-1.2	D	1
Dr.15289.1.A1_at	---	30	3.6	-2.9	D	0.999747
Dr.15398.2.S1_at	zgc:162129	31.8	3.6	-3.1	D	0.998918
Dr.15592.1.A1_at	LOC100151364	72.9	18.5	-1.8	D	0.999993
Dr.15719.1.S1_at	foxc1a	1904.7	735.8	-1.3	D	1
Dr.15961.1.A1_at	arl5c	2051	898.1	-1.2	D	1
Dr.16109.1.S1_at	LOC561183	749.2	306.4	-1.1	D	0.999998
Dr.16380.1.A1_at	aldh8a1	171.5	53.5	-1.6	D	0.999997
Dr.16392.1.A1_at	c6 /// LOC100331946 /// LOC100332091	184.2	78.4	-1.3	D	0.999991
Dr.16637.1.A1_at	---	45.5	23.6	-1	D	0.998918
Dr.16848.1.A1_at	---	17.2	1	-4	D	0.999618
Dr.1691.9.S1_at	he1b	392.2	69.7	-2.2	D	1
Dr.17099.2.A1_at	ell2	642.5	228.4	-1.1	D	1
Dr.1742.1.A1_at	osbpl10	2205.2	842.3	-1.3	D	1
Dr.17429.1.S1_at	slc2a8	125.5	38.2	-1.2	D	0.999979
Dr.17459.1.S1_a_at	zgc:112265	39	6.2	-3.1	D	0.999876
Dr.17491.1.A1_at	pygmb	473.3	251.6	-1	D	0.999999
Dr.17491.2.S1_at	pygmb	189	78.5	-1	D	1
Dr.1760.1.A1_at	wu:fc33e09	208.2	88	-1.1	D	0.999999
Dr.1760.2.S1_at	zgc:73275	76.1	28.8	-1.2	D	0.999966
Dr.17647.1.A1_at	prdm14	318.9	38.8	-2.3	D	0.999971
Dr.17731.2.S1_at	zgc:92242	213.1	70.7	-1.3	D	0.999991
Dr.17766.1.A1_at	spns2	51.1	22.3	-1	D	0.998336
Dr.17776.1.A1_at	tph1b	189.4	37.2	-2.4	D	1
Dr.17781.1.A1_at	---	25.5	10	-1.7	D	0.999104
Dr.17923.2.A1_at	sept9b	20.4	0.8	-4.7	D	0.998526
Dr.17958.2.A1_at	---	503.9	197.4	-1	D	0.999999
Dr.17976.1.S1_at	zgc:165571	137.3	54.8	-1.1	D	0.999885
Dr.18003.1.S1_at	---	668.8	347.6	-1	D	1
Dr.18132.1.A1_at	---	449.5	204.4	-1	D	1
Dr.18285.1.A1_at	ell2	1687.3	781.8	-1.1	D	1
Dr.18562.1.A1_a_at	---	1452.6	651.1	-1	D	1
Dr.18562.2.A1_at	---	465.4	241.5	-1.2	D	0.999999
Dr.18562.2.A1_x_at	---	580.8	297.2	-1.1	D	1
Dr.18631.2.A1_at	zgc:123295	122.9	72.7	-1	D	0.999957
Dr.18839.1.S2_at	ripk4	94.1	21.9	-1.7	D	0.999999
Dr.190.1.S1_at	cfb /// zgc:153240	26.8	11.1	-1.3	D	0.999261
Dr.19111.1.A1_at	---	449.7	205.3	-1	D	1
Dr.193.1.S1_at	raraa	1399.9	602.6	-1.4	D	1
Dr.19527.1.S1_a_at	---	2011.2	992.5	-1	D	1
Dr.19691.1.A1_at	zgc:123349	46.7	4.9	-3.5	D	0.999729
Dr.20582.1.S1_at	rbpms2	53.9	7	-2.7	D	0.998848
Dr.21013.1.A1_at	---	41.8	5.5	-3.1	D	0.99971
Dr.21044.1.S1_at	zgc:56005	179.6	77.2	-1	D	0.999999
Dr.21323.1.A1_at	wu:fc10d12	337.6	123.3	-1.2	D	1
Dr.2193.1.A1_at	si:ch211-199g17.7	191.4	49.3	-1.8	D	1
Dr.21969.1.A1_at	---	23.9	2.2	-2.9	D	0.999857
Dr.22286.1.A1_at	wu:fe50e05	194.8	96.6	-1.1	D	0.999991
Dr.22295.1.A1_at	---	88	47.1	-1.2	D	0.999211
Dr.22471.1.A1_at	wu:fe38h02	356.6	135.7	-1.1	D	0.999999
Dr.22472.1.A1_at	LOC565422	100.6	42	-1.5	D	0.999988
Dr.22485.1.A1_at	slc14a2	135.8	31.5	-1.7	D	0.999999
Dr.23039.1.S1_at	---	1180	416.3	-1.5	D	1
Dr.23367.1.A1_at	wu:fl05b04	107.1	35.5	-1.8	D	1
Dr.23470.1.S1_s_at	krml2.2	152.9	55.8	-1.6	D	1
Dr.23618.1.A1_at	---	46.4	5.7	-2.6	D	0.999908
Dr.23788.1.S1_at	gstp1	2920.2	890	-1.6	D	1
Dr.24043.1.A1_at	wu:fj17f10	9.2	0.3	-3.7	D	0.999876
Dr.24443.1.A1_at	lhx1a	100.8	63.2	-1.1	D	0.999835
Dr.24533.1.A1_at	---	215.6	88.9	-1.1	D	0.999999
Dr.24753.1.S1_at	ccnd1	6929.8	3079.2	-1.1	D	1
Dr.24760.1.A1_at	aebp2	191.6	92.1	-1.1	D	0.999997
Dr.24982.1.S1_at	zgc:56585	89.6	19.6	-1.3	D	0.999795
Dr.25055.1.A1_s_at	lhx1a	33.4	10.1	-1.5	D	0.998983
Dr.25206.1.S1_at	tpbgl	329.9	165.8	-1.2	D	1
Dr.25534.1.S1_at	sfrp1a	2492.4	999	-1.3	D	1
Dr.25893.1.A1_at	LOC100330524	306.5	44.4	-3.3	D	1
Dr.25937.1.A1_at	stim1a	51.8	6.8	-3.1	D	0.998983
Dr.26111.1.A1_at	---	455.5	92.1	-2	D	1
Dr.26130.1.S1_at	si:ch211-199g17.7	94.6	23.4	-1.3	D	0.999921
Dr.26152.1.A1_at	---	29.9	1.9	-3.6	D	0.99943
Dr.26197.1.S1_at	LOC557995	478.7	152.3	-1.6	D	0.999999
Dr.26197.2.A1_at	LOC557995	609.6	193.4	-1.4	D	0.999999
Dr.26340.1.A1_at	sybu	60.9	27.9	-1.1	D	0.999835
Dr.26349.1.A1_at	stk40	2949.8	1214.3	-1.3	D	1
Dr.26439.1.S1_at	nrarpb	149.4	54	-1.3	D	0.999986
Dr.2644.1.A1_at	dhrs3a	517.2	223.6	-1.2	D	1
Dr.278.1.S1_at	emx2	49.5	16.4	-1.6	D	0.999908
Dr.284.1.S1_a_at	otx1b /// wu:fc92e03	217.8	35.1	-2.7	D	0.999908
Dr.2953.1.S1_at	rasl11b	759.7	227.3	-1.7	D	0.999999
Dr.2967.1.A1_at	hoxc8a	2389.7	988.9	-1.1	D	0.999999
Dr.3353.1.A1_at	---	156.5	61.1	-1.3	D	0.999915
Dr.3448.1.S1_at	klf2a	823.6	313.9	-1.4	D	1
Dr.3478.1.A1_at	mycl1b	1555.5	341	-2.1	D	0.999999
Dr.3696.1.S1_at	her7	688.3	333.2	-1	D	1
Dr.3920.1.S1_at	olig2	447.7	147.6	-1.1	D	0.999995
Dr.40.1.S1_at	---	1431	679.6	-1.1	D	0.999999
Dr.4336.1.A1_at	hip1	2962.6	1468.3	-1	D	1
Dr.450.1.S1_at	cahz	1549.1	633.7	-1.3	D	1
Dr.4571.1.A1_at	btr02	73.5	39.9	-1.1	D	0.999943
Dr.465.1.S1_at	st8sia2	48.4	20	-1.1	D	0.999975
Dr.4763.3.S1_at	sox11a	306.1	114.9	-1.4	D	1
Dr.4807.1.S1_at	zic2a	4501.1	1715.5	-1.4	D	1
Dr.483.1.S1_at	foxa2	1180.6	596.6	-1	D	1
Dr.4868.1.A1_at	zgc:174888	249.7	81	-1.5	D	1
Dr.496.1.S1_at	eng2a	102.8	22.8	-2.2	D	1
Dr.5054.2.S1_at	---	65.8	14.9	-2.4	D	0.999747
Dr.5112.1.S3_at	---	243.9	65.6	-1.1	D	0.999999
Dr.5379.1.A1_at	sox2	2036.7	359.5	-2.7	D	1
Dr.5434.4.S1_at	pvalb9	2349.4	1148.8	-1.1	D	1
Dr.5488.2.A1_at	zgc:194131	462.6	136.6	-1.6	D	1
Dr.5562.1.S1_at	apobl	5514.2	2241.5	-1.1	D	1
Dr.5627.1.A1_at	zgc:113338	513.5	295.9	-1.3	D	1
Dr.568.1.S1_at	bmp2b	1131.2	267.7	-2	D	1
Dr.5693.1.S1_at	myod1	148.9	51.4	-1.2	D	0.999989
Dr.5730.1.S1_at	hoxa9a	250.2	138.7	-1.1	D	0.999996
Dr.5735.1.S1_at	hoxc6a	147	63.4	-1	D	0.999533
Dr.5757.1.S1_at	cyp26a1	5026.9	2487.3	-1	D	1
Dr.5775.1.S1_at	fgf3	68.7	19.6	-1.8	D	0.999765
Dr.5827.1.A1_at	zgc:153972	233.5	128.8	-1	D	0.999998
Dr.6154.1.A1_at	---	501	255.5	-1.1	D	0.999989
Dr.6307.1.A1_at	wu:fj05g07	109.9	55.5	-1	D	0.999867
Dr.6377.1.A1_at	agxt2l1	67.8	33.2	-1.5	D	0.999809
Dr.7255.1.A1_at	LOC100330524	609.5	79.1	-3	D	0.999999
Dr.7279.1.S1_at	lft2	385.7	51.7	-2.7	D	1
Dr.728.4.S1_at	zgc:193613	5330.4	1447.1	-1.9	D	1
Dr.7419.1.A1_at	zgc:113006	751.8	308.4	-1.3	D	0.999999
Dr.7594.1.A1_at	---	89.7	30.3	-1.4	D	0.99996
Dr.7737.1.A1_at	wu:fi27h03	22.5	3.5	-2.6	D	0.998983
Dr.8056.1.S1_at	dkk1b	691	246.6	-1.5	D	1
Dr.8064.1.S1_at	drl	430.6	184.3	-1	D	0.999999
Dr.8072.1.S1_at	dbx1b	36.9	3.3	-3.8	D	0.999351
Dr.8145.1.S1_at	igf2a	327	122.1	-1.2	D	0.999999
Dr.8192.1.S1_at	hoxc1a	61.9	7.1	-3.3	D	0.999822
Dr.8198.1.A1_at	krml2	82.9	21	-2.2	D	0.999969
Dr.8208.1.S1_at	lft1	705	256.4	-1.3	D	0.999999
Dr.8217.1.S1_at	meis2.1	1119.1	562	-1	D	1
Dr.8242.1.A1_at	vim	132.3	66.6	-1.1	D	0.999999
Dr.842.1.A1_at	wu:fa55b05	89.4	12.4	-2.6	D	0.999901
Dr.8840.1.A1_at	rnf41l	16.8	1.4	-2.7	D	0.998983
Dr.9737.1.S1_at	shmt1 /// wu:fd16e03	84.3	48.3	-1.3	D	0.998009
Dr.9926.1.S1_at	rgs5a	56.3	21.8	-1.1	D	0.999988
Dr.9996.1.A1_at	emx2	96.6	33.1	-1.3	D	1
DrAffx.1.33.S1_at	zgc:91787	152.2	62.3	-1.2	D	0.999992
DrAffx.1.45.S1_at	znfl1	857.7	414.8	-1	D	1
DrAffx.1.57.S1_at	zgc:73226	30.3	7.1	-2.2	D	0.99776
DrAffx.2.24.S1_at	mao	17.8	3.5	-1.9	D	0.998526
DrAffx.2.4.S1_at	zic5	179.5	78.8	-1.2	D	1
1．Genes are listed when signal log ratios for alterations of mRNA levels due to en-pou5f3 induction were -1 or less (two-fold or more decrease) specifically at 90% epiboly. Signal log ratios represent the logaristhms of the ratios of en-pou5f3-induced expressions to controls.
2. ‘D’ shows that decrease of the expression level was shown to be statistically significantly by the Wilcoxon Signed Rank Test.
