# Supplementary material for: Transcriptome Analysis Suggested Striking Transition Around the End of Epiboly in the Gene Regulatory Network Downstream of the Oct4‐Type POU Gene in Zebrafish Embryos
Source: Dev Growth Differ. 2025 Jun 9;67(5):245–69. doi: 10.1111/dgd.70012 (PMC12199784; doi:10.1111/dgd.70012)
Supplement: Supplementary file 16 — Table S11. [file DGD-67-245-s014.xlsx]

## Sheet: Table S11
Table S11. Genes significantly downregulated specifically at the 3-somite stage by en-pou5f3 induction.1
Probe Name	Gene Symbol	heat shock (-)_3s_Signal	heat shock (+)_3s_Signal	Signal Log Ratio	Change	Change p-value
Dr.1.1.S1_at	myca	312.7	112.5	-1.5	D	0.999975
Dr.10.4.S1_a_at	pax2a	37.2	11.3	-2.1	D	0.999104
Dr.10488.1.A1_at	ngfr	1019.6	289.4	-1.3	D	0.999987
Dr.1053.1.A1_at	eef2a.1	218.1	120.7	-1	D	0.999857
Dr.1082.1.S1_at	ptgs2a	974.8	284.7	-1.9	D	1
Dr.10980.1.S1_at	emp2	401.7	192.4	-1.2	D	0.999999
Dr.11416.1.A1_at	---	9.9	0.7	-3.1	D	0.999501
Dr.11836.1.S1_at	cdx4	7229	3794.3	-1	D	0.999995
Dr.11839.1.S1_at	foxg1a	236.1	68	-2.3	D	1
Dr.12208.1.S1_s_at	isl1	382.7	92.7	-2	D	1
Dr.12372.1.S1_at	LOC100150997	60.5	19	-1	D	0.999211
Dr.12508.1.A1_at	zgc:64085	87.5	26.1	-1.6	D	0.99943
Dr.12584.1.S1_at	gata3	1256.8	493.6	-1.3	D	0.999994
Dr.12805.1.S1_at	ch25hl1.1	560.6	329.4	-1	D	1
Dr.13557.2.S1_at	zgc:73265	404.6	160.5	-1.3	D	1
Dr.13843.1.S1_at	bhlhe22	142.2	24	-2.5	D	1
Dr.14223.1.S1_at	si:dkey-175c11.1	567.7	357.2	-1	D	0.999991
Dr.14909.1.A1_at	zgc:103473	101.3	40.9	-1.2	D	0.999876
Dr.14963.1.A1_at	si:ch211-154o6.6	127.5	60.5	-1.1	D	0.999946
Dr.15056.1.S1_at	mab21l2	342.5	86.8	-1.8	D	1
Dr.15088.1.A1_at	lgals2b	218.6	97.4	-1.1	D	0.999999
Dr.15479.1.A1_at	si:dkeyp-38g8.5	188.4	78.9	-1.3	D	0.999987
Dr.1575.1.A1_at	si:zfos-1762d12.1 /// zgc:92707	62.2	10.8	-3	D	0.999937
Dr.15969.1.A1_at	zgc:153612	424.4	181.7	-1	D	0.999966
Dr.16177.1.A1_at	si:dkey-117i6.1	218.4	96.6	-1	D	0.999991
Dr.16696.1.S1_at	LOC556629 /// si:dkey-286j15.3	307.6	131.6	-1.3	D	0.999999
Dr.16939.1.A1_at	lhx9	87.6	39.5	-1	D	0.999995
Dr.17183.1.A1_at	---	49.8	19.8	-1.6	D	0.99996
Dr.17549.1.A1_at	egr2a	160	92.4	-1.1	D	0.999996
Dr.18257.1.A1_at	wu:fc06d06	606.4	238.4	-1.1	D	0.999999
Dr.1837.1.A1_at	wu:fc83f05	157.1	99.3	-1	D	0.999501
Dr.18777.1.S1_at	zgc:56706	138.9	46.4	-1.4	D	0.999998
Dr.1911.1.A1_at	si:dkey-242g16.2	460.2	147.8	-1.7	D	1
Dr.19117.1.S1_at	zgc:123304	40.9	12.5	-1.6	D	0.999667
Dr.1921.1.A1_at	LOC553231	168.4	81.5	-1.1	D	0.999795
Dr.19539.1.A1_at	---	1.2	1.1	-1.3	D	0.998124
Dr.19663.1.A1_at	zgc:112992	310.9	106.6	-1.1	D	0.999211
Dr.19782.1.A1_at	---	9.3	1.1	-2.5	D	0.998336
Dr.20125.1.A1_at	zgc:111983	380.9	142	-1.1	D	0.999998
Dr.21056.1.S1_at	zgc:77734	10156.3	5539.5	-1	D	0.999997
Dr.21127.1.A1_at	cacna2d3	459.7	178.3	-1	D	0.999999
Dr.21182.1.A1_at	---	528.8	282.5	-1	D	0.999941
Dr.21298.1.A1_at	LOC568796	81.1	24.5	-1	D	0.999467
Dr.21403.1.S1_at	zgc:112138	237	129.3	-1	D	0.999921
Dr.21634.1.A1_at	zgc:112964	83.1	5.5	-3.7	D	0.999995
Dr.21817.1.A1_at	---	87.5	28.7	-1	D	0.999885
Dr.2228.1.S1_at	---	107.2	51.1	-1.3	D	0.999765
Dr.22588.1.A1_at	wu:fj19a05	98.4	47.2	-1.4	D	0.999533
Dr.2259.1.S1_at	wu:fc58c10	212.1	117	-1	D	0.999533
Dr.23437.1.S1_at	wu:fb09h07	72.7	5.3	-3.6	D	0.999973
Dr.23457.1.S1_s_at	wu:fc18a02	336.5	193	-1	D	0.999689
Dr.23583.1.A1_at	wu:fb13g09	137.5	55.6	-1.1	D	0.999533
Dr.23614.1.A1_at	---	108.2	77.5	-1.2	D	0.999765
Dr.23912.1.A1_at	wu:fd36a11	27.8	4.5	-3	D	0.999045
Dr.24244.2.S1_a_at	pax6a	845.2	416.5	-1.1	D	0.999999
Dr.2432.1.S1_at	cs	344.8	182.3	-1	D	0.999996
Dr.2433.2.A1_at	ces2	45.3	9	-3	D	0.999809
Dr.24670.1.A1_x_at	tfb2m	24.6	10.4	-1.6	D	0.99971
Dr.25176.5.A1_at	wu:fc58e01	2705.4	1444.8	-1	D	0.999997
Dr.25469.1.A1_at	zgc:153952	300.8	189.9	-1.2	D	0.999999
Dr.25548.1.S1_at	hsp90b1	2675.1	1143	-1	D	1
Dr.25578.1.A1_at	slc35f2	66.8	32.3	-1.1	D	0.999893
Dr.25638.1.A1_at	ctnnd2b	428.7	201.5	-1.1	D	1
Dr.25666.1.S1_a_at	---	18.8	0.5	-5	D	0.999689
Dr.25673.1.S1_at	cdc25	1128.7	586.8	-1	D	0.999999
Dr.25781.1.S1_at	si:dkey-260j18.2	188.3	95.4	-1.2	D	0.999992
Dr.26174.1.A1_at	---	77.7	34.2	-1.1	D	0.998613
Dr.26179.1.A1_at	---	28.3	1.5	-4.3	D	0.999467
Dr.26307.1.A1_at	---	51.7	27.7	-1.3	D	0.998434
Dr.26332.1.A1_s_at	dcps	478.3	325.8	-1.2	D	0.999822
Dr.279.1.S1_at	isl1	47.8	11.7	-2	D	0.999893
Dr.2833.1.A1_at	si:ch211-69g19.2	592.7	319.1	-1.1	D	0.999998
Dr.3153.1.A1_at	marcksa	2785.5	1542	-1.1	D	1
Dr.3216.1.A1_at	wu:fd51h11	1290.5	319.9	-1.9	D	1
Dr.355.1.S1_at	gata1a	109.2	46.5	-1.1	D	0.999994
Dr.3967.1.A1_at	---	90.7	16.3	-2.4	D	0.999999
Dr.4155.1.A1_at	olig3	357.3	128.9	-1.2	D	1
Dr.4446.1.A1_at	wu:fc41f02	815.6	311.3	-1.4	D	0.999999
Dr.4544.1.S1_at	hells	97.8	9.7	-3.2	D	0.99776
Dr.4703.1.S1_at	---	1244.1	584	-1.1	D	1
Dr.4916.1.A1_at	sb:cb429	128.6	57.8	-1.7	D	0.999667
Dr.4925.1.S1_at	cygb1	66.3	18.7	-1.7	D	0.998434
Dr.4964.1.S1_at	hoxd4a	159.1	80.8	-1	D	0.999983
Dr.498.1.S1_at	eng2b	423.7	216.6	-1	D	1
Dr.5054.2.S1_at	---	75	1.9	-4.8	D	0.999987
Dr.5278.1.A1_at	ptprna	144.9	64.3	-1.5	D	0.999991
Dr.534.1.S1_at	emx3	149.8	75.1	-1.1	D	0.998848
Dr.5462.1.S1_at	fgb	534.9	183.2	-1.1	D	1
Dr.591.1.S1_at	foxa1	171	44.6	-1.8	D	0.999985
Dr.6099.1.S1_at	scinlb	424.8	133.9	-1.8	D	1
Dr.6122.1.A1_at	zgc:111878	137.5	63.8	-1	D	0.999747
Dr.6136.2.S1_at	rgs2	333.7	92	-1.7	D	1
Dr.6142.1.A1_at	si:dkey-180p18.9	118.6	46	-1	D	0.999689
Dr.6512.1.S1_at	wu:fb83g06	145.2	51.1	-1	D	0.999999
Dr.715.1.A1_at	---	20.8	2.8	-2.6	D	0.999261
Dr.7234.1.A1_at	wu:fj67h12	21.3	1.2	-3.5	D	0.99776
Dr.7744.2.S1_a_at	zgc:153952	90.4	34.4	-1.1	D	0.99943
Dr.7776.1.A1_at	tnk2b	264	97	-1.5	D	0.999987
Dr.8070.1.S1_at	dbx1a	327	81	-1.9	D	1
Dr.8118.1.A1_at	otpb	51.1	15.4	-1.7	D	0.999997
Dr.8215.1.A1_at	sox21a	455	162.5	-1.3	D	0.999999
Dr.8297.1.S1_at	wnt11r	688.5	390.6	-1	D	0.999999
Dr.8420.1.A1_at	---	1008	616.6	-1.1	D	0.999885
Dr.8830.1.S1_at	fzd8a	846.2	489.2	-1	D	0.999998
Dr.9240.1.A1_at	---	334.1	42.4	-2	D	0.999999
Dr.9529.1.A1_at	nfe2l3	402.1	150.4	-1.5	D	0.999999
1．Genes are listed when signal log ratios for alterations of mRNA levels due to en-pou5f3 induction were -1 or less (two-fold or more decrease) specifically at 3-ss. Signal log ratios represent the logaristhms of the ratios of en-pou5f3-induced expressions to controls.
2. ‘D’ shows that decrease of the expression level was shown to be statistically significantly by the Wilcoxon Signed Rank Test.
