# Supplementary material for: Transcriptome Analysis Suggested Striking Transition Around the End of Epiboly in the Gene Regulatory Network Downstream of the Oct4‐Type POU Gene in Zebrafish Embryos
Source: Dev Growth Differ. 2025 Jun 9;67(5):245–69. doi: 10.1111/dgd.70012 (PMC12199784; doi:10.1111/dgd.70012)
Supplement: Supplementary file 17 — Table S12. [file DGD-67-245-s001.xlsx]

## Sheet: Table S12
Table S12. Genes significantly upregulated specifically at 90% epiboly by en-pou5f3 induction.1
Probe Name	Gene Symbol	heat shock (-)_90%_Signal	heat shock (+)_90%_Signal	Signal Log Ratio	Change2	Change p-value
Dr.22038.1.A1_at	wu:fd07d03	1.1	21.7	4.6	I	0.001017
Dr.11850.1.S2_at	sox9b	93.2	1546.8	4.5	I	0
Dr.4827.1.A1_x_at	lect1	1	20.3	4.4	I	0.000408
Dr.23911.1.A1_at	slc20a1a	0.7	19.1	4.3	I	0.001304
Dr.37.2.S1_at	pou3f3a	1.9	18.9	4.2	I	0.001991
Dr.22123.1.A1_at	si:dkey-91f15.6	0.5	11.1	3.9	I	0.001991
Dr.13774.1.S1_at	si:dkey-19f23.2	0.8	16.5	3.5	I	0.00022
Dr.5670.1.A1_at	hhatlb	2.2	22.3	3.5	I	0.000357
Dr.2997.1.A1_at	pik3r1	2.3	25.6	3.3	I	0.000205
Dr.15842.1.A1_at	syngr1a	2.3	23.8	3.3	I	0.002375
Dr.12214.1.A1_at	---	1.8	18.7	3	I	0.000333
Dr.1009.1.A1_at	lyst	3.4	25.7	2.9	I	0.000789
Dr.8233.1.S1_at	tbx2b	112.3	755.1	2.9	I	0
Dr.5372.7.A1_at	---	42.1	356.1	2.7	I	0
Dr.19643.1.A1_at	---	4.7	35.1	2.7	I	0.001017
Dr.20386.1.S1_at	LOC100149863	81.4	550.1	2.7	I	0
Dr.1377.1.A1_at	col1a2	4.8	27.8	2.6	I	0.001876
Dr.16239.1.A1_at	---	18.4	78.2	2.5	I	3e-06
Dr.2549.1.A1_at	wu:fc63h07	4.2	30.1	2.5	I	0.002112
Dr.17548.1.S1_at	gbx2	204.7	1220.5	2.5	I	0
Dr.26.1.S1_at	egr2b	122.7	700	2.5	I	0
Dr.5372.9.S1_s_at	her4.1 /// her4.2 /// LOC100148329 /// LOC100149066	144.5	905	2.5	I	0
Dr.13952.1.A1_at	ptpn11b	3.7	22	2.4	I	0.002112
Dr.21634.1.A1_at	zgc:112964	6.4	26.8	2.4	I	0.000608
Dr.24216.1.S1_at	cki	2242.2	11548.6	2.4	I	1e-06
Dr.26342.1.A1_at	cyp26b1	58.8	282.7	2.2	I	1e-06
Dr.7386.1.A1_at	---	8.3	28	2.2	I	0.000841
Dr.15712.1.S1_at	npy	12.9	58.7	2.2	I	0.000955
Dr.5372.1.S1_x_at	her4.2	177.4	1541.5	2.2	I	7e-06
Dr.180.1.A1_at	cyp26b1	91.5	329	2.1	I	2.5e-05
Dr.19356.1.A1_at	txnipb	10.3	43.4	2	I	0.001193
Dr.4299.1.S1_at	wu:fb83d05	29	155.6	1.9	I	1.8e-05
Dr.22905.1.A1_at	wu:fc16f07	17.9	82	1.8	I	0
Dr.1960.1.A1_at	wu:fb55g09	539.8	1897.1	1.8	I	1e-06
Dr.20686.1.A1_at	---	15.4	64.2	1.8	I	1e-05
Dr.24151.1.A1_at	im:7136778	8.3	33.2	1.8	I	0.000896
Dr.17794.1.A1_at	---	75.6	206.1	1.7	I	2e-06
Dr.16432.1.A1_at	gdf6a	117.2	359.8	1.7	I	0
Dr.923.1.A1_at	sqstm1	230.4	742	1.7	I	0
Dr.21907.1.A1_s_at	---	51.7	174	1.7	I	6e-06
Dr.6453.1.A1_at	sox1a	199.3	507.4	1.7	I	0
Dr.18987.1.S1_at	---	34.4	87.4	1.6	I	0.00224
Dr.25811.1.S1_at	zgc:103586	15.5	56	1.6	I	0.000177
Dr.25255.1.A1_at	---	193.1	619.8	1.6	I	0
Dr.25683.10.S1_at	---	166.1	517.6	1.6	I	1e-06
Dr.11322.1.S1_at	arl4l	359	1040.7	1.5	I	0
Dr.24758.1.A1_at	zgc:153426	128.6	346.7	1.5	I	1.2e-05
Dr.16303.1.A1_at	---	55.5	119.3	1.5	I	0.000115
Dr.16174.1.A1_at	LOC563094	70.6	213.9	1.5	I	0
Dr.8516.1.S1_at	sepp1b	432.2	1190.6	1.5	I	0
Dr.10405.1.S1_at	ca2	547	1404.1	1.4	I	0
Dr.15646.1.A1_at	LOC100006814	31.6	87.7	1.4	I	5e-05
Dr.429.1.S1_at	dlx5a	129.9	306.6	1.4	I	2e-06
Dr.25093.1.A1_x_at	si:dkey-7c18.24	15.8	64.3	1.4	I	0.001566
Dr.1508.1.S1_at	acp5a	1304.2	3315.8	1.4	I	0
Dr.19915.1.S1_at	hey1	109.5	287.6	1.4	I	0
Dr.7740.1.S1_at	iclp1	24.2	64	1.4	I	0.001304
Dr.269.1.S1_at	nkx2.3	1.5	6.1	1.4	I	0.001152
Dr.152.1.A1_at	xirp1	25.9	65.8	1.4	I	0.000649
Dr.12817.1.A1_at	si:rp71-39b20.7	360.2	879.5	1.4	I	0
Dr.9528.1.S1_at	pdk2	21	44.2	1.4	I	0.000333
Dr.1460.1.S1_at	her2	339.1	882.8	1.4	I	0
Dr.12836.1.S1_at	id2b	61.6	183.9	1.3	I	2e-06
Dr.14719.1.A1_at	zgc:112199	13.3	39.9	1.3	I	9.2e-05
Dr.608.1.A1_at	mafba	34.3	101.1	1.3	I	0.001304
Dr.19742.1.S1_a_at	hacl1	23.6	71.6	1.3	I	0.001304
Dr.3063.1.S1_at	wu:fb76c12	24.1	49.7	1.3	I	1.9e-05
Dr.11711.1.A1_at	---	18.3	54	1.3	I	0.00022
Dr.10074.1.S1_at	pdgfaa	303.8	728.3	1.3	I	1e-06
Dr.25160.1.S1_at	mt2	555.7	1270.6	1.3	I	1e-06
Dr.1816.1.A1_at	zgc:92806	28.3	78.6	1.3	I	2.9e-05
Dr.6411.1.S1_at	---	40.7	72.1	1.3	I	2.3e-05
Dr.23185.1.S1_at	---	53.5	119.7	1.3	I	6.3e-05
Dr.18683.1.S1_at	myoc	102.5	193.4	1.3	I	8e-06
Dr.7400.1.A1_at	csnk1e	34.6	66.7	1.3	I	2.9e-05
Dr.20131.1.S1_at	crabp2a	1311.3	2781.1	1.2	I	1e-06
Dr.71.1.A1_at	LOC100334743 /// si:dkey-102m7.4	39.9	89.2	1.2	I	0.000896
Dr.25944.1.A1_at	---	42.7	92.7	1.2	I	5.9e-05
Dr.25093.1.A1_s_at	si:dkey-7c18.24	69.7	257.6	1.2	I	1e-06
Dr.22133.1.S1_at	---	75.7	160.1	1.2	I	0.000191
Dr.475.1.A1_at	wu:fa05b11	363.7	755.5	1.2	I	1e-06
Dr.23582.1.A1_at	zgc:77891	0.6	2.9	1.2	I	6.8e-05
Dr.8232.1.S1_at	hey2	33.5	54.1	1.2	I	0.000408
Dr.12881.1.A1_at	---	31.5	83.8	1.2	I	7e-06
Dr.13016.1.A1_at	myof	25.9	47.2	1.2	I	8.5e-05
Dr.1584.1.A1_at	wu:fb77c03	394.9	936.8	1.2	I	1e-06
Dr.19575.2.A1_at	---	40.2	93.5	1.2	I	7.9e-05
Dr.3238.1.A1_at	klf11a	418.1	1112.4	1.2	I	4e-06
Dr.10326.1.S1_at	junb	51.4	124.6	1.2	I	3.7e-05
Dr.25214.1.A1_at	cyp24a1l	48.2	116.4	1.1	I	2.5e-05
Dr.14587.1.A1_at	---	44	77.7	1.1	I	0.001226
Dr.21718.1.A1_at	wu:fc48b12	37.6	86.5	1.1	I	3e-06
Dr.7861.1.A1_at	nr2e3	28.2	51	1.1	I	5.9e-05
Dr.12588.1.S1_at	tlx2	25.4	58.9	1.1	I	8e-06
Dr.10032.1.S1_at	zgc:92851	209.9	424.5	1.1	I	2e-06
Dr.12836.2.A1_at	id2b	65.9	162.1	1.1	I	1.8e-05
Dr.15964.1.A1_at	zgc:158292	221	546.7	1.1	I	0
Dr.11062.1.A1_at	ric8a	25.6	41.3	1.1	I	0.000437
Dr.17653.2.S1_x_at	zgc:114142	4.9	24	1.1	I	0.000311
Dr.15657.1.S1_at	lmo3	361.2	699.7	1.1	I	0
Dr.6848.1.A1_at	wu:fd51a05	30.2	58.7	1.1	I	0.000896
Dr.18362.1.S1_at	---	56.2	121.7	1	I	0.000115
Dr.17319.1.A1_at	zgc:152968	63.4	136.5	1	I	9e-06
Dr.10424.1.A1_at	zgc:110182	49.3	70.9	1	I	0.000311
Dr.6814.1.S1_at	fabp3	301.5	656.1	1	I	0
Dr.4832.1.A1_at	LOC100333003	37.6	69.5	1	I	0.000124
Dr.7608.2.S1_at	jun	100.4	193.1	1	I	0.00224
Dr.5926.1.A1_at	zgc:152968	312.9	625.5	1	I	0
Dr.41.1.A1_at	msxe	640.5	1211.4	1	I	0
Dr.8587.1.A2_at	igfbp1a	99.4	157.3	1	I	5e-06
Dr.18163.1.S1_at	lmo3	162.1	321.9	1	I	0
Dr.18756.1.S1_at	---	72.1	112.4	1	I	3.4e-05
Dr.7655.1.A1_at	klhl26	17.7	45.2	1	I	0.000191
Dr.16377.1.A1_at	---	173.4	346.1	1	I	1e-06
Dr.25657.1.A1_at	ier5l	1081.3	2413.9	1	I	1e-06
Dr.26328.1.A1_at	---	148.6	408.5	1	I	1e-06
Dr.17754.1.S1_at	zgc:111821	41.1	91.6	1	I	0.001082
Dr.21590.1.A1_at	gcnt4	414.5	822.3	1	I	0
Dr.22685.1.A1_at	dusp2	103.9	283.1	1	I	1e-06
Dr.24922.2.S1_at	ctsz	39.6	63	1	I	1.3e-05
Dr.167+A124:G1247.1.A1_at	LOC570565	253.9	569.6	1	I	0
1．Genes are listed when signal log ratios for alterations of mRNA levels due to en-pou5f3 induction were one or more (two-fold or more increase) specifically at 3-ss. Signal log ratios represent the logaristhms of the ratios of en-pou5f3-induced expressions to controls.
2. ‘I’ shows that increase of the expression level was shown to be statistically significantly by the Wilcoxon Signed Rank Test.
