# Supplementary material for: Transcriptome Analysis Suggested Striking Transition Around the End of Epiboly in the Gene Regulatory Network Downstream of the Oct4‐Type POU Gene in Zebrafish Embryos
Source: Dev Growth Differ. 2025 Jun 9;67(5):245–69. doi: 10.1111/dgd.70012 (PMC12199784; doi:10.1111/dgd.70012)
Supplement: Supplementary file 18 — Table S13. [file DGD-67-245-s007.xlsx]

## Sheet: Table S13
Table S13. Genes significantly upregulated specifically at the 3-somite stage by en-pou5f3 induction.1
Probe Name	Gene Symbol	heat shock (-)_3s_Signal	heat shock (+)_3s_Signal	Signal Log Ratio	Change2	Change p-value
Dr.8136.1.S1_at	pth2r	1.6	73.9	5.1	I	2e-06
Dr.26085.1.A1_at	---	1.4	41.4	5	I	2.9e-05
Dr.18203.1.S1_at	---	0.7	21	4.5	I	0.001304
Dr.21798.1.A1_at	---	1.7	27.2	4.1	I	0.001387
Dr.21180.1.A1_at	wu:fb83h09	1.1	23.9	4.1	I	0.000649
Dr.16449.1.A1_at	---	0.8	24.1	3.8	I	0.001876
Dr.6885.1.A1_at	wu:fe14d06	130.7	1966.6	3.7	I	0
Dr.12888.1.A1_at	---	0.8	9	3.7	I	0.001876
Dr.13652.1.A1_at	si:ch211-147m20.1	1.7	28.9	3.6	I	0.000499
Dr.672.1.A1_at	---	1.8	20.5	3.5	I	0.000896
Dr.23547.1.A1_at	---	7.2	132.7	3.5	I	2e-06
Dr.25363.1.A1_at	---	1.6	19.5	3.4	I	0.001566
Dr.26209.1.A1_at	zgc:152753	2.9	30.8	3.1	I	8.5e-05
Dr.18302.1.S1_at	og9x	2.5	23	3	I	0.001876
Dr.16379.1.A1_at	stxbp6l	6.5	54.4	3	I	0.000955
Dr.16503.1.A1_at	LOC100002676	3.9	42.7	3	I	0.000143
Dr.13566.1.A1_at	---	2.6	18.7	2.9	I	0.001566
Dr.25135.1.A1_x_at	cops4	52.6	374.3	2.8	I	1e-06
Dr.7340.1.A1_at	slc16a9a	23.3	170	2.6	I	4e-06
Dr.13204.1.A1_at	si:dkey-208k4.2	1.7	14	2.5	I	8.5e-05
Dr.19533.1.A1_at	nrxn1a	3.4	16	2.4	I	0.000955
Dr.21394.1.S1_at	xirp2a	6.1	42.9	2.3	I	7.4e-05
Dr.14729.2.A1_at	LOC100332062 /// zgc:113405	29.1	71.9	2.3	I	6e-06
Dr.25355.1.A1_at	zgc:153739	9.9	52.2	2.3	I	8.5e-05
Dr.21032.1.A1_at	hoxd3a	4	20.3	2.3	I	0.002112
Dr.22690.1.A1_at	wu:fj41g03	10.6	57.6	2.2	I	0.000382
Dr.22490.1.S1_at	wu:fe01e06	60.2	328.2	2.1	I	2.5e-05
Dr.9925.1.S1_at	zgc:73359	40.5	223.4	2.1	I	9e-06
Dr.14729.1.S1_at	LOC100332062	16.1	62.2	2.1	I	0.000133
Dr.22355.1.A1_at	si:ch211-236d22.1	2.6	18.8	2.1	I	0.001152
Dr.12573.1.S1_at	sox32	22.1	82.5	2	I	0.000133
Dr.18586.1.S1_at	tbx15	11.9	51	2	I	0.000467
Dr.10410.1.A1_at	fosl2	25.7	130.8	2	I	5e-06
AFFX-Dr-AJ002682-2_s_at	---	37.6	110.8	1.9	I	0.000739
Dr.15281.1.A1_at	timp2b	232.9	744	1.9	I	0
Dr.25009.6.A1_a_at	vtg1 /// vtg5 /// vtg6 /// vtg7 /// zgc:136383	11.2	93.4	1.9	I	0.001767
Dr.11212.1.A1_at	LOC562414	36.7	177.3	1.9	I	9e-06
Dr.24036.1.A1_at	si:dkeyp-22b2.3	13.8	89.5	1.8	I	6.8e-05
Dr.12724.1.A1_at	zgc:173742	44.8	89.1	1.8	I	0.000955
Dr.26152.1.A1_at	---	7	33.7	1.8	I	0.000467
Dr.22932.1.A1_at	arrdc3	3.9	25.8	1.8	I	0.000107
Dr.13868.1.S1_at	syt4	23.4	92.8	1.8	I	5.4e-05
Dr.6683.1.A1_at	wu:fb40c06	24.6	53	1.8	I	0.002375
Dr.16758.1.A1_at	---	6	35.7	1.7	I	0.001566
Dr.20219.1.A1_at	wu:fa92e11	9.9	36.2	1.7	I	0.000124
Dr.22985.1.A1_at	timp2b	145.3	594.4	1.7	I	1e-06
Dr.7864.1.A1_at	---	21.8	73	1.7	I	0.001876
Dr.11707.1.S1_at	smox	20.9	48.9	1.7	I	0.002112
Dr.10318.1.A1_at	wu:fd13f06	63.5	321.5	1.7	I	0
Dr.8946.1.A1_at	---	264.7	687.8	1.7	I	0
Dr.3374.1.S1_at	ctsba	4090.7	11013.8	1.6	I	1e-06
Dr.17584.1.A1_at	---	16.8	81.3	1.6	I	0.000154
Dr.1252.1.A1_at	ftr14	7.3	29.4	1.5	I	0.001152
Dr.23294.1.S1_at	zgc:103612	11.3	56.8	1.5	I	8.5e-05
Dr.8054.1.S1_at	ptch1	6	15.3	1.5	I	0.001876
Dr.22192.1.A1_at	wu:fe11b02	21.9	81.2	1.5	I	1.9e-05
Dr.11274.1.A1_at	silvb	22.3	66.8	1.5	I	3e-06
Dr.26381.1.A1_at	tuba2	292.4	824.2	1.5	I	0
Dr.17450.1.A1_at	zgc:63663	345.6	848.7	1.4	I	0
Dr.8752.1.A1_a_at	zgc:77294	107.4	357.3	1.4	I	0.000205
Dr.20856.1.S1_at	---	23.6	66.5	1.4	I	0.00224
Dr.12824.1.A1_at	---	20.1	46.9	1.4	I	0.001566
Dr.5809.1.A1_at	grna	47.1	120.3	1.4	I	4e-05
Dr.4838.1.A1_at	---	24.4	71.6	1.4	I	0.000333
Dr.16392.1.A1_at	c6 /// LOC100331946 /// LOC100332091	113.2	302.2	1.4	I	2e-06
Dr.9359.1.A1_at	rab3c	20.9	86	1.4	I	0.000191
Dr.17920.1.A1_at	---	60.4	166	1.4	I	7e-06
Dr.23163.1.A1_at	sult1st1	18.6	66	1.4	I	0.000896
Dr.11178.1.A1_at	---	17.2	43.7	1.4	I	0.000124
Dr.15991.1.S1_at	LOC100000332	736.7	1814.7	1.4	I	0
Dr.17596.1.A1_at	wu:fi26d02	34.3	98.1	1.3	I	1.8e-05
Dr.14434.1.S1_a_at	piwil1	26.6	74.8	1.3	I	4e-06
Dr.25185.1.S1_x_at	im:6791170	429.1	1037.2	1.3	I	1e-06
Dr.13660.1.S1_at	zgc:101744	388.5	925.6	1.3	I	0
Dr.13487.1.S1_at	zgc:100896	26.3	69.9	1.3	I	0.000115
Dr.2625.1.A1_at	dst	21.7	58.7	1.3	I	3.7e-05
Dr.17570.1.S1_at	mknk2b	71.9	146.1	1.3	I	0.000177
Dr.23743.1.S1_at	wu:fj58g06	72.7	165	1.3	I	4e-06
Dr.12425.5.S1_at	zgc:198419	54.3	136.7	1.3	I	9e-06
Dr.24471.1.A1_at	---	88.2	241.1	1.3	I	0
Dr.4568.1.A1_a_at	wu:fc17h11	283.2	489	1.3	I	0.000236
Dr.24246.1.S1_at	h1fx	383.3	683.8	1.3	I	1e-06
Dr.26432.1.A1_at	---	113.3	186.5	1.2	I	4e-06
Dr.2022.1.A1_at	arg2	256.3	575	1.2	I	1e-06
Dr.15399.1.S1_at	mitd1	53.5	109.7	1.2	I	2.9e-05
Dr.15973.1.A1_at	zgc:77177	13	20	1.2	I	0.000841
Dr.8934.1.A1_at	zgc:113208	345.2	842.9	1.2	I	0
Dr.20924.1.S1_at	apex2	65.4	126.4	1.2	I	0.000124
Dr.13924.1.S1_at	---	14.5	24.8	1.2	I	0.001152
Dr.10130.1.S1_at	fosl2	145.8	331.7	1.2	I	0
Dr.7423.1.A1_at	wu:fj46a10	71.4	172.6	1.2	I	4e-06
Dr.1131.2.S1_at	zgc:110340	475.8	1037.2	1.2	I	1e-06
Dr.21916.1.S1_at	zgc:112966	87.1	198	1.2	I	0.001474
Dr.23760.1.A1_at	wu:fa16c05	29.3	56.1	1.2	I	0.002112
Dr.23433.1.A1_at	---	36.4	93.8	1.2	I	3e-06
Dr.23113.1.A1_at	wu:fk32d11	34.7	66.8	1.2	I	0.001876
Dr.10428.1.S1_at	irf7	35.2	92.9	1.2	I	7e-06
Dr.7007.1.A1_s_at	dpyd	22.3	78.8	1.2	I	0.001991
Dr.14082.1.A1_at	---	435	1078.9	1.2	I	1e-06
Dr.2047.1.A1_at	arrdc2	808.1	1713.1	1.2	I	0
Dr.18436.1.A1_at	hsdl1	80.5	163.7	1.2	I	2e-06
Dr.25185.1.S1_s_at	im:6791170	582.6	1377.1	1.2	I	0
Dr.4965.1.A1_at	wu:fa56d06	1627.7	3023.2	1.2	I	0
Dr.4078.1.A1_at	wu:fb06h03	1200.8	2846.4	1.1	I	0
Dr.19556.1.A1_at	wu:fc16h11	1150.5	2281.9	1.1	I	0
Dr.1131.1.A1_at	zgc:110340	1448.5	2806.5	1.1	I	0
Dr.16763.1.S1_at	---	194.8	380.1	1.1	I	0
Dr.24959.1.S1_at	npas2	21.7	58.9	1.1	I	0.001664
Dr.25185.3.S1_x_at	---	184.1	311.4	1.1	I	0.000133
Dr.12110.1.S1_at	sc4mol	29.7	56.3	1.1	I	0.001017
Dr.19215.1.S1_at	sult4a1	8.5	23.6	1.1	I	0.002112
Dr.22150.2.A1_at	atoh8	68.5	127.4	1.1	I	0.000841
Dr.20971.1.S2_at	slc4a1	21.3	70.1	1.1	I	2.5e-05
Dr.7710.1.A1_at	ets2	185.6	418	1.1	I	4e-06
Dr.4878.1.S1_at	si:dkey-238c7.13	577	1354	1.1	I	0
Dr.25185.2.S1_x_at	si:busm1-79m10.1	452.9	999.7	1.1	I	0
Dr.19356.1.A1_at	txnipb	83.6	125	1.1	I	0.000382
Dr.22676.1.A1_at	wu:fj39f02	64.2	127.6	1.1	I	0.001876
Dr.8747.1.A1_at	---	495.2	994.2	1.1	I	0
Dr.1967.1.A1_at	wu:fb51h06	106	253	1.1	I	5e-06
Dr.14600.1.S1_at	---	59.8	141.7	1.1	I	1e-05
Dr.9617.1.A1_at	LOC100331921 /// socs3b	244.3	393.5	1	I	0
Dr.15274.1.A1_at	---	34	58.7	1	I	0.002112
Dr.14971.1.A1_at	---	30.3	54.3	1	I	0.001876
Dr.11951.1.A1_at	fkrp	44.9	81.4	1	I	0.000357
Dr.25609.1.A1_at	---	67.9	168	1	I	0.00022
Dr.25331.1.S1_at	a2ml	201.2	308.5	1	I	0.000115
Dr.13229.1.A1_at	prnprs3	338	678.9	1	I	1e-06
Dr.20434.1.A1_at	---	303	412.1	1	I	0.000608
Dr.22100.1.A1_at	LOC100330435	233.7	472	1	I	0
Dr.21888.1.S1_at	jam2a	70.2	124.4	1	I	0.002112
Dr.5005.1.A1_at	wu:fc15d06	990.9	1834.7	1	I	1e-06
Dr.23049.1.A1_at	---	56.8	162.7	1	I	1e-06
Dr.839.2.S1_a_at	---	1180.5	2579.3	1	I	0
Dr.17198.1.A1_at	sh2d5	45.8	93.4	1	I	9.2e-05
Dr.10688.1.S1_at	cdk5	149.8	294.5	1	I	4e-05
Dr.22459.1.A1_at	wu:fe37d09	48	86.9	1	I	3.1e-05
Dr.25185.2.S1_a_at	si:busm1-79m10.1	751.6	1508.8	1	I	0
Dr.184.1.S1_at	b2m	59.3	122.2	1	I	2e-06
Dr.21326.1.A1_at	zgc:77177	129.3	256.7	1	I	1.3e-05
Dr.16775.1.A1_at	---	34.6	57.6	1	I	0.000789
Dr.16303.1.A1_at	---	53.3	84.4	1	I	0.001387
Dr.25559.1.S1_at	sb:cb166	2631.1	5820.7	1	I	1e-06
Dr.15043.1.S1_at	si:ch211-239e6.4	69.9	133.7	1	I	0.000177
Dr.16035.1.S1_at	casp9	132.7	258.3	1	I	5e-06
Dr.582.1.S1_a_at	cx43	109.9	230.7	1	I	3e-06
Dr.23978.1.A1_at	LOC571254	80.2	138.4	1	I	3e-06
Dr.11243.1.A1_at	fam101b	106.4	208.1	1	I	6e-06
Dr.16344.1.A1_at	---	38	71.9	1	I	2.5e-05
1．Genes are listed when signal log ratios for alterations of mRNA levels due to en-pou5f3 induction were one or more (two-fold or more increase) specifically at 3-ss. Signal log ratios represent the logaristhms of the ratios of en-pou5f3-induced expressions to controls.
2. ‘I’ shows that increase of the expression level was shown to be statistically significantly by the Wilcoxon Signed Rank Test.
