# Supplementary material for: Transcriptome Analysis Suggested Striking Transition Around the End of Epiboly in the Gene Regulatory Network Downstream of the Oct4‐Type POU Gene in Zebrafish Embryos
Source: Dev Growth Differ. 2025 Jun 9;67(5):245–69. doi: 10.1111/dgd.70012 (PMC12199784; doi:10.1111/dgd.70012)
Supplement: Supplementary file 20 — Table S15. [file DGD-67-245-s009.xlsx]

## Sheet: A. down 90% only 
Table S15. Stage-specific functions of pou5f3 around the end of gastrulation
A. Genes downregulated specifically at 90% epiboly by en-pou5f3 induction.1
Analysis	Category	Count	p-value2
Annotation cluster 1 (Enrichment score 6.37)
INTERPRO	homeodomain	13	1.3e-07
Annotation cluster 2 (Enrichment score 2.3)
GOTERM_BP	cell proliferation in midbrain	3	0.00059
INTERPRO	ZIC (zinc finger domain)	3	0.00078
Annotation cluster 3 (Enrichment score 2.24)		P_Value	Benjamini
INTERPRO	TGF-b propeptide	4	0.00094
KEGG_PATHWAY	TGF-beta signaling pathway	4	0.083
GOTERM_MF	cytokine activity	4	0.097
Annotation cluster 4 (Enrichment score 2.17)		Count	P_Value
INTERPRO	HMG box domain	4	0.0045
Annotation clusetr 5 (Enrichment score 1.88)
INTERPRO	Frizzled domain	3	0.011
GOTERM_MF	Wnt-protein binding	3	0.022
1. Genes that were significantly downregulated by en-pou5f3 induction specifically at 90% epiboly were analyzed using functional annotation clustering using DAVID 6.8 with 'high' stringency. Clusters are listed in the decreasing order of enrichment scores. When multiple mutually related categories are clustered, representative categories are shown.
2. The p-value indicates the probability that a specific functional category or pathway is observed in the selected gene set by chance.

## Sheet: B. down at 90% and 3-ss
Table S11. Stage-specific functions of pou5f3 around the end of gastrulation
B. Genes downregulated at both 90% epiboly and 3-somite stage by en-pou5f3 induction.1
Analysis	Category	Count	p-value2
Annotation cluseter 1 (Enrichment score 18.28)
INTERPRO	homeodomain	21	1.6e-20
Annotation cluseter 2 (Enrichment score 5.48)
INTERPRO	HLH DNA-binding protein	8	6.8e-07
Annotation cluseter 3 (Enrichment score 4.25)		Benjamini
INTERPRO	SRY-related_HMG-box_TFs	5	4.1e-07
GOTERM_MF_DIRECT	DNA-binding transcription activator activity, RNA polymerase II-specific	6	3.1e-05
GOTERM_BP_DIRECT	negative regulation of transcription by RNA polymerase II	6	0.0032
Annotation cluseter 4 (Enrichment score 3.09)		P_Value
GOTERM_BP_DIRECT	cell development	4	0.00015
INTERPRO	Iroquois_homeobox	3	0.00047
Annotation cluseter 5 (Enrichment score 2.8)		P_Value
INTERPRO	FOX domain-containing	4	0.00013
1. Genes that were significantly downregulated by en-pou5f3 induction specifically at both 90% epiboly and 3-somite stage were analyzed using functional annotation clustering using DAVID 6.8 with 'high' stringency. Clusters are listed in the decreasing order of enrichment scores. When multiple mutually related categories are clustered, representative categories are shown.
2. The p-value indicates the probability that a specific functional category or pathway is observed in the selected gene set by chance.

## Sheet: C. down at 3-ss only
Table S11. Stage-specific functions of pou5f3 around the end of gastrulation
C. Genes downregulated specifically at 3-somite stage by en-pou5f3 induction.1
Analysis	Category	Count	p-value2
Annotation cluseter 1 (Enrichment score 7.26)
INTERPRO	homeodomain	11	8.1e-08
Annotation cluseter 2 (Enrichment score 2.69)
INTERPRO	PAIRED_DNA-bd_dom	3	0.00095
GOTERM_BP	retina development in camera-type eye	4	0.016
GOTERM_BP	hindbrain development	3	0.016
Annotation cluseter 3 (Enrichment score 1.17)		Benjamini
GOTERM_BP	canonical Wnt signaling pathway	3	0.035
KEGG_PATHWAY	Melanogenesis	3	0.071
KEGG_PATHWAY	mTOR signaling pathway	3	0.13
Annotation cluseter 4 (Enrichment score 1.04)		P_Value
GOTERM_BP	nervous system development	4	0.21
Annotation cluseter 5 (Enrichment score 0.94)		P_Value
INTERPRO	HLH_DNA-bd_sf	3	0.088
GOTERM_MF	protein dimerization activity	3	0.2
1. Genes that were significantly downregulated by en-pou5f3 induction specifically at 3-somite stage were analyzed using functional annotation clustering using DAVID 6.8 with 'high' stringency. Clusters are listed in the decreasing order of enrichment scores. When multiple mutually related categories are clustered, representative categories are shown.
2. The p-value indicates the probability that a specific functional category or pathway is observed in the selected gene set by chance.

## Sheet: D. up at 90% only
Table S11. Stage-specific functions of pou5f3 around the end of gastrulation
D. Genes downregulated specifically at the 3-somite stage by en-pou5f3 induction.1
Analysis	Category	Count	p-value2
Annotation cluseter 1 (Enrichment score 6.4)
INTERPRO	Orange_dom	6	1.8e-08
GOTERM_BP	regulation of neurogenesis	7	3.5e-08
INTERPRO	HES/HEY	6	5.3e-08
INTERPRO	bHLH domain	8	1.4e-06
GOTERM_BP	anterior/posterior pattern specification	7	3.1e-06
GOTERM_MF	protein dimerization activity	8	3.3e-05
Annotation cluseter 2 (Enrichment score 2.24)
INTERPRO	homeodomain	6	0.0058
Annotation cluseter 3 (Enrichment score 2.23)		P_Value	Benjamini
INTERPRO	bZIP domain	4	0.0035
Annotation cluseter 4 (Enrichment score 1.57)		Count	P_Value
INTERPRO	Collagen superfamily	3	0.014
Annotation cluseter 5 (Enrichment score 0.35)
GOTERM_MF	GTPase activity	3	0.49
1. Genes that were significantly upregulated by en-pou5f3 induction specifically at the 3-somite stage were analyzed using functional annotation clustering using DAVID 6.8 with 'high' stringency. Clusters are listed in the decreasing order of enrichment scores. When multiple mutually related categories are clustered, representative categories are shown.
2. The p-value indicates the probability that a specific functional category or pathway is observed in the selected gene set by chance.

## Sheet: E. up at 90% and 3-ss
Table S11. Stage-specific functions of pou5f3 around the end of gastrulation
E. Genes upregulated at both 90% epiboly and 3-somite stage by en-pou5f3 induction.1
Analysis	Category	Count	p-value2
1. Genes that were significantly upregulated by en-pou5f3 induction at both 90% epiboly and 3-somite stage were analyzed using functional annotation clustering using DAVID 6.8 with 'high' stringency. However, this analysis did not yield any categories likely due to the small size of the analyzed gene set (24 genes).

## Sheet: F. up at 3-ss only
Table S11. Stage-specific functions of pou5f3 around the end of gastrulation
F. Genes upregulated specifically at 3-somite stage by en-pou5f3 induction.1
Analysis	Category	Count	p-value2
Annotation cluseter 1 (Enrichment score 1.55)
GOTERM_MF	structural constituent of chromatin	4	0.014
GOTERM_CC	nucleosome	4	0.017
Annotation cluseter 2 (Enrichment score 1.53)
GOTERM_BP	negative regulation of peptidase activity	3	0.027
GOTERM_MF	peptidase inhibitor activity	3	0.035
Annotation cluseter 3 (Enrichment score 0.85)		P_Value	Benjamini
INTERPRO	EGF-like_domain	4	0.11
Annotation cluseter 4 (Enrichment score 0.65)		Count	P_Value
GOTERM_BP	regulation of transcription by RNA polymerase II	10	0.21
Annotation cluseter 5 (Enrichment score 0.26)
INTERPRO	RING-type Zinc finger	3	0.51
1. Genes that were significantly upregulated by en-pou5f3 induction specifically at the 3-somite stage were analyzed using functional annotation clustering using DAVID 6.8 with 'high' stringency. Clusters are listed in the decreasing order of enrichment scores. When multiple mutually related categories are clustered, representative categories are shown.
2. The p-value indicates the probability that a specific functional category or pathway is observed in the selected gene set by chance.
Annotation Cluster 1						Benjamini
Enrichment Score: 0.84		P_Value	Benjamini
Enrichment Score: 0.65		P_Value	Benjamini
